# Supplementary material for: Identification of miRNAs associated with Aspergillus flavus infection and their targets in groundnut (Arachis hypogaea L.)
Source: BMC Plant Biol. 2025 Mar 18;25:345. doi: 10.1186/s12870-025-06322-2 (PMC11917013; doi:10.1186/s12870-025-06322-2)
Supplement: Supplementary file 1 — Additional file 1. [file 12870_2025_6322_MOESM1_ESM.xlsx]

## Sheet: Additional file 1
Additional file 1: Details of identified miRNAs (known and novel) and their targets
Family	miRNA	Mature sequence	Length of miRNA	GC (%)	Total no. of targeted genes	Targeted gene IDs
miR156	ath-miR156a-3p	GCUCACUGCUCUUUCUGUCAGA	22	50	2	Arahy P882K7.2;Arahy KA5826.1
	vca-miR156a-3p	UGCUCACUUCUCUUUCUGUCAG	22	45.4545	4	Arahy 83PK1U.1;Arahy K8XNS5.1;Arahy 7JS6EV.1;Arahy R5WWIH.1
	zma-miR156a-3p	GCUCACUUCUCUCUCUGUCAGU	22	50	3	Arahy 7D4Z5S.1;Arahy IS01QF.1;Arahy QF83TB.2
	mdm-miR156ad	UGACAGAAGAAAGUGAGCAC	20	45	25	Arahy Y93M2M.1;Arahy YYFQ06.1;Arahy I2W0HI.1;Arahy H3CMIK.2;Arahy DP1F98.2;Arahy 78DCKG.1;Arahy 1D9JMR.1;Arahy TYJ1PE.1;Arahy JYN5FU.2;Arahy AV6HSI.2;Arahy CR8XX2.2;Arahy 6CYD98.1;Arahy 6IJR0K.1;Arahy ED5I6F.1;Arahy EUS1NI.2;Arahy EG887M.2;Arahy STS3CH.1;Arahy A3XSQH.1;Arahy J522ZU.2;Arahy B07III.1;Arahy L682N4.1;Arahy CAI2GC.1;Arahy Z3FQSU.1;Arahy TI4NWN.1;Arahy FJM1QD.1
	ahy-miR156b-3p	GCUCUCUAAGCUUCUGUCAUC	21	47.619	10	Arahy U9H0N8.1;Arahy YRTL7F.1;Arahy PGA5SC.1;Arahy 2Y0GDL.1;Arahy NR4K5D.1;Arahy 3U3PFL.1;Arahy BZC8YM.1;Arahy DGA0DJ.1;Arahy 050RSH.1;Arahy TDL8AI.1
	ath-miR156b-3p	UGCUCACCUCUCUUUCUGUCAGU	23	47.8261	2	Arahy U4WGIZ.1;Arahy Q4S157.1
	cca-miR156b	UGACAGAAGAGAGUGAGCAUA	21	42.8571	19	Arahy EUS1NI.2;Arahy EG887M.2;Arahy AV6HSI.2;Arahy Y93M2M.1;Arahy TYJ1PE.1;Arahy YYFQ06.1;Arahy 78DCKG.1;Arahy 1D9JMR.1;Arahy I2W0HI.1;Arahy ED5I6F.1;Arahy 6IJR0K.1;Arahy 6CYD98.1;Arahy H3CMIK.2;Arahy DP1F98.2;Arahy JYN5FU.2;Arahy CR8XX2.2;Arahy MR90VD.1;Arahy ML4V41.1;Arahy IV1RYJ.1
	csi-miR156b-3p	GCUCACUGCUCUUUCUGUCAGCU	23	52.1739	3	Arahy KA5826.1;Arahy 2LQ1ZN.1;Arahy M0WVTK.1
	mtr-miR156b-3p	UGCUCACUCUCUAUCUGUCACC	22	50	1	Arahy 6X50E3.1
	ath-miR156c-3p	GCUCACUGCUCUAUCUGUCAGA	22	50	4	Arahy 48KEPM.1;Arahy 09DD91.1;Arahy K67Y9K.1;Arahy GBEE9Q.1
	mtr-miR156c-3p	UGCUUACUCUCUAUCUGUCACC	22	45.4545	3	Arahy M79Q51.1;Arahy VM04JW.1;Arahy U7B6MW.1
	osa-miR156c-3p	GCUCACUUCUCUCUCUGUCAGC	22	54.5455	7	Arahy 7D4Z5S.1;Arahy IS01QF.1;Arahy UXEI2H.1;Arahy X6MFLG.1;Arahy QF83TB.2;Arahy WU77LG.1;Arahy QU3TGI.1
	aly-miR156d-3p	GCUCACUCUCUUUCUGUCAUA	21	42.8571	8	Arahy YQ4454.1;Arahy FAC3HW.1;Arahy YC9QB8.1;Arahy VM04JW.1;Arahy HKP4CQ.1;Arahy FWIM6U.3;Arahy AUHN72.3;Arahy 6X50E3.1
	stu-miR156d-3p	GCUCUCUAUGCUUCUGUCAUCA	22	45.4545	6	Arahy S7JP6V.1;Arahy 0L3W6A.2;Arahy 0PYI42.1;Arahy VXJX4E.1;Arahy KC14LW.1;Arahy F83RTD.1
	aly-miR156f-3p	GCUCACUCUCUAUCUGUCACC	21	52.381	3	Arahy 6CGE3J.1;Arahy X77M8N.1;Arahy 6X50E3.1
	ath-miR156f-3p	GCUCACUCUCUAUCCGUCACC	21	57.1429	0	--
	bdi-miR156f-3p	GCUCACUGCUCUAUCUGUCAGC	22	54.5455	1	Arahy 2B8SX0.1
	bra-miR156f-3p	UGCUCACUGCUCUUUCUGUCAGA	23	47.8261	1	Arahy P882K7.2
	osa-miR156f-3p	GCUCACUUCUCUUUCUGUCAGC	22	50	12	Arahy I1811Q.2;Arahy K8XNS5.1;Arahy 83PK1U.1;Arahy M3NK87.1;Arahy YM045A.1;Arahy IS01QF.1;Arahy 7D4Z5S.1;Arahy 5TA7LB.1;Arahy NAQK9Y.1;Arahy DXN5ZD.1;Arahy 662K4C.1;Arahy KA5826.1
	csi-miR156g-3p	GCUCUCUAUUCUUCUGUCAUC	21	42.8571	8	Arahy ZD07VK.1;Arahy Q2CTBB.2;Arahy D8JD58.1;Arahy NVJW8G.2;Arahy IBNY1Y.1;Arahy NIEN0T.1;Arahy GVB1H0.1;Arahy L1Y4EI.1
	mtr-miR156i-3p	UGCUCACUUCUCUUUCUGUCAUC	23	43.4783	7	Arahy 83PK1U.1;Arahy K8XNS5.1;Arahy 7JS6EV.1;Arahy R5WWIH.1;Arahy TRRB3R.2;Arahy WU77LG.1;Arahy QU3TGI.1
	cme-miR156j	GUUGACAGAAGAGAGUGAGCAC	22	50	17	Arahy I2W0HI.1;Arahy 6IJR0K.1;Arahy H3CMIK.2;Arahy DP1F98.2;Arahy ED5I6F.1;Arahy 6CYD98.1;Arahy 78DCKG.1;Arahy 1D9JMR.1;Arahy EUS1NI.2;Arahy EG887M.2;Arahy AV6HSI.2;Arahy Y93M2M.1;Arahy TYJ1PE.1;Arahy YYFQ06.1;Arahy JYN5FU.2;Arahy CR8XX2.2;Arahy Z1RXDB.2
	gma-miR156k	UUGACAGAAGAGAGUGAGCAC	21	47.619	19	Arahy I2W0HI.1;Arahy 6IJR0K.1;Arahy DP1F98.2;Arahy H3CMIK.2;Arahy 78DCKG.1;Arahy 1D9JMR.1;Arahy ED5I6F.1;Arahy 6CYD98.1;Arahy EG887M.2;Arahy EUS1NI.2;Arahy AV6HSI.2;Arahy Y93M2M.1;Arahy TYJ1PE.1;Arahy YYFQ06.1;Arahy JYN5FU.2;Arahy CR8XX2.2;Arahy W70S5M.2;Arahy K7JVCN.1;Arahy K7C7WR.1
	gma-miR156q	UGACAGAAGAGAGUGAGCACU	21	47.619	18	Arahy I2W0HI.1;Arahy 6IJR0K.1;Arahy EUS1NI.2;Arahy EG887M.2;Arahy AV6HSI.2;Arahy Y93M2M.1;Arahy ED5I6F.1;Arahy TYJ1PE.1;Arahy YYFQ06.1;Arahy 6CYD98.1;Arahy DP1F98.2;Arahy H3CMIK.2;Arahy 78DCKG.1;Arahy 1D9JMR.1;Arahy CR8XX2.2;Arahy JYN5FU.2;Arahy ZAWC4J.1;Arahy WES6LZ.1
miR157	aly-miR157b-3p	GCUCUCUAAGCUUCUGUCAUCA	22	45.4545	10	Arahy U9H0N8.1;Arahy YRTL7F.1;Arahy PGA5SC.1;Arahy 2Y0GDL.1;Arahy BZC8YM.1;Arahy L1PEYH.1;Arahy 5PC6AH.1;Arahy 050RSH.1;Arahy DGA0DJ.1;Arahy TDL8AI.1
miR159	aqc-miR159	UUUGGACUGAAGGGAGCUCUA	21	47.619	12	Arahy DS2IVM.1;Arahy QW55DR.1;Arahy W65EFT.3;Arahy 4W5VYJ.1;Arahy WY0DQM.1;Arahy QBTG3Z.1;Arahy MYH7VN.1;Arahy 4RT16T.2;Arahy BIYE54.1;Arahy BIYE54.1;Arahy 996ISG.1;Arahy C0955D.1
	ath-miR159a	UUUGGAUUGAAGGGAGCUCUA	21	42.8571	32	Arahy VE9WMU.1;Arahy S4FTM0.1;Arahy 33PIHY.1;Arahy 81KKWU.1;Arahy 410C0R.1;Arahy I4SA70.1;Arahy QBTG3Z.1;Arahy MYH7VN.1;Arahy 4RT16T.2;Arahy BIYE54.1;Arahy BIYE54.1;Arahy U8RNLY.1;Arahy 7ML2J7.1;Arahy JD1D34.1;Arahy EX3VTY.1;Arahy 5W8IYP.1;Arahy Z6781G.1;Arahy TS5WSI.1;Arahy THS1IY.1;Arahy 4IK5SR.1;Arahy TUZY7Z.1;Arahy 9Z3MNM.1;Arahy TTJ9YL.1;Arahy 1N1XNT.5;Arahy KE6FEG.2;Arahy LEI4AX.1;Arahy C09…
	csi-miR159a-5p	GAGCUCCUUGAAGUCCAAAAG	21	47.619	5	Arahy X45CIM.1;Arahy EZE0FP.1;Arahy LQLC9G.1;Arahy 2RH035.1;Arahy Q5WJAA.1
	fve-miR159a-5p	GAGCUCCUUGAAGUCCAAUAG	21	47.619	9	Arahy X45CIM.1;Arahy EZE0FP.1;Arahy Q5WJAA.1;Arahy DBX871.1;Arahy GPD3P7.1;Arahy NHL70K.1;Arahy JP9AM4.1;Arahy CTV7SW.1;Arahy D8HQTE.1
	osa-miR159a.1	UUUGGAUUGAAGGGAGCUCUG	21	47.619	26	Arahy QBTG3Z.1;Arahy Y898LB.1;Arahy R70FHG.1;Arahy VE9WMU.1;Arahy S4FTM0.1;Arahy 81KKWU.1;Arahy 33PIHY.1;Arahy I4SA70.1;Arahy 410C0R.1;Arahy MYH7VN.1;Arahy 4RT16T.2;Arahy BIYE54.1;Arahy EX3VTY.1;Arahy 5W8IYP.1;Arahy Z6781G.1;Arahy TS5WSI.1;Arahy THS1IY.1;Arahy 4IK5SR.1;Arahy TUZY7Z.1;Arahy 9Z3MNM.1;Arahy TTJ9YL.1;Arahy 1N1XNT.5;Arahy KE6FEG.2;Arahy LEI4AX.1;Arahy LT225G.1;Arahy BIYE54.1
	ath-miR159b-3p	UUUGGAUUGAAGGGAGCUCUU	21	42.8571	19	Arahy EX3VTY.1;Arahy 5W8IYP.1;Arahy Z6781G.1;Arahy TS5WSI.1;Arahy THS1IY.1;Arahy 4IK5SR.1;Arahy TUZY7Z.1;Arahy 9Z3MNM.1;Arahy 1N1XNT.5;Arahy KE6FEG.2;Arahy QBTG3Z.1;Arahy TTJ9YL.1;Arahy LEI4AX.1;Arahy VE9WMU.1;Arahy S4FTM0.1;Arahy 33PIHY.1;Arahy 81KKWU.1;Arahy Y898LB.1;Arahy R70FHG.1
	cas-miR159b-5p	AGCUGCUAAGCUAUGGAUCCC	21	52.381	0	--
	csi-miR159b-5p	AGCUGCCGACUCAUUCAUUCA	21	47.619	0	--
	fve-miR159b	AUUGGAUUGAAGGGAGCUCUC	21	47.619	12	Arahy VE9WMU.1;Arahy S4FTM0.1;Arahy MYH7VN.1;Arahy 4RT16T.2;Arahy BIYE54.1;Arahy QUZ9E8.2;Arahy BIYE54.1;Arahy QBTG3Z.1;Arahy 996ISG.1;Arahy C0955D.1;Arahy TTJ9YL.1;Arahy LEI4AX.1
	lus-miR159b	UUUGGAUUGAAGGGAGCUCUC	21	47.619	19	Arahy TTJ9YL.1;Arahy LEI4AX.1;Arahy QBTG3Z.1;Arahy VE9WMU.1;Arahy S4FTM0.1;Arahy EX3VTY.1;Arahy 5W8IYP.1;Arahy Z6781G.1;Arahy TS5WSI.1;Arahy THS1IY.1;Arahy 4IK5SR.1;Arahy TUZY7Z.1;Arahy 9Z3MNM.1;Arahy 1N1XNT.5;Arahy KE6FEG.2;Arahy 81KKWU.1;Arahy 33PIHY.1;Arahy Y898LB.1;Arahy R70FHG.1
	ath-miR159c	UUUGGAUUGAAGGGAGCUCCU	21	47.619	10	Arahy 410C0R.1;Arahy I4SA70.1;Arahy MYH7VN.1;Arahy 4RT16T.2;Arahy BIYE54.1;Arahy 1N1XNT.5;Arahy KE6FEG.2;Arahy TTJ9YL.1;Arahy LEI4AX.1;Arahy BIYE54.1
	fve-miR159c	AUUGGAUUGAAGGGAGCUCCC	21	52.381	10	Arahy MYH7VN.1;Arahy 4RT16T.2;Arahy BIYE54.1;Arahy BIYE54.1;Arahy KLH8FG.1;Arahy WMYE82.1;Arahy VE9WMU.1;Arahy S4FTM0.1;Arahy 996ISG.1;Arahy C0955D.1
	pta-miR159c	CUUGGAUUGAAGGGAGCUCCC	21	57.1429	7	Arahy U8RNLY.1;Arahy 7ML2J7.1;Arahy QBTG3Z.1;Arahy MYH7VN.1;Arahy 4RT16T.2;Arahy BIYE54.1;Arahy BIYE54.1
	sof-miR159c	CUUGGAUUGAAGGGAGCUCCU	21	52.381	9	Arahy U8RNLY.1;Arahy 7ML2J7.1;Arahy QBTG3Z.1;Arahy MYH7VN.1;Arahy 4RT16T.2;Arahy BIYE54.1;Arahy BIYE54.1;Arahy H4HC75.1;Arahy E1R28C.1
	osa-miR159d	AUUGGAUUGAAGGGAGCUCCG	21	52.381	15	Arahy MYH7VN.1;Arahy 4RT16T.2;Arahy BIYE54.1;Arahy BIYE54.1;Arahy KLH8FG.1;Arahy WMYE82.1;Arahy VE9WMU.1;Arahy S4FTM0.1;Arahy 996ISG.1;Arahy C0955D.1;Arahy G5CDQW.1;Arahy H08RUB.1;Arahy 7E1YU6.1;Arahy QBTG3Z.1;Arahy VM6HK1.1
	pab-miR159d	UUUGGAUUGAAGAGAGCUCCC	21	47.619	4	Arahy KLH8FG.1;Arahy WMYE82.1;Arahy I3BGVN.1;Arahy PE8223.1
	sof-miR159e	UUUGGAUUGAAAGGAGCUCUU	21	38.0952	16	Arahy H8KJMB.1;Arahy 3K7MRP.1;Arahy RY2JMZ.1;Arahy JZUI2V.1;Arahy ADF2XW.2;Arahy HLYA7R.2;Arahy 1S4SY2.3;Arahy DS2IVM.1;Arahy QW55DR.1;Arahy W65EFT.3;Arahy 4W5VYJ.1;Arahy WY0DQM.1;Arahy 62V247.1;Arahy 7NI5NY.1;Arahy B8YC98.4;Arahy 4PL1ZQ.1
	osa-miR159f	CUUGGAUUGAAGGGAGCUCUA	21	47.619	14	Arahy QBTG3Z.1;Arahy VE9WMU.1;Arahy S4FTM0.1;Arahy U8RNLY.1;Arahy 7ML2J7.1;Arahy MYH7VN.1;Arahy 4RT16T.2;Arahy BIYE54.1;Arahy BIYE54.1;Arahy 81KKWU.1;Arahy 33PIHY.1;Arahy 996ISG.1;Arahy C0955D.1;Arahy VM6HK1.1
	novo-miR159-n1	AUUUGGAUUGAAGGGAGCUCUU	22	40.9091	19	Arahy H8KJMB.1;Arahy 3K7MRP.1;Arahy RY2JMZ.1;Arahy JZUI2V.1;Arahy ADF2XW.2;Arahy HLYA7R.2;Arahy 1S4SY2.3;Arahy EX3VTY.1;Arahy 5W8IYP.1;Arahy Z6781G.1;Arahy TS5WSI.1;Arahy THS1IY.1;Arahy 4IK5SR.1;Arahy TUZY7Z.1;Arahy 9Z3MNM.1;Arahy 1N1XNT.5;Arahy KE6FEG.2;Arahy Y898LB.1;Arahy R70FHG.1
miR160	ahy-miR160-3p	GCAUGAAGGGAGUCACGCAGG	21	61.9048	0	--
	gma-miR160a-3p	GCGUAUGAGGAGCCAAGCAUA	21	52.381	4	Arahy ZJGI0U.1;Arahy CP0U6E.1;Arahy U02M06.1;Arahy 11NKIJ.1
	vvi-miR160a	UGCCUGGCUCCCUGAAUGCCAUC	23	60.8696	17	Arahy YSV1GS.1;Arahy 35XBQI.1;Arahy Q8HI94.1;Arahy SZV0B9.1;Arahy Y1X04L.1;Arahy ZE2N9E.1;Arahy FTQ5UB.1;Arahy 6494R5.1;Arahy 2YRL0L.1;Arahy F3RJIU.1;Arahy 4D5DQA.1;Arahy 7DXU0K.3;Arahy ER65H4.1;Arahy Z4KUZI.1;Arahy W230FE.1;Arahy ZW7I7X.1;Arahy UH60M2.1
	csi-miR160c-5p	UGCCUGGCUCCCUGUAUGCUU	21	57.1429	19	Arahy 6494R5.1;Arahy 2YRL0L.1;Arahy F3RJIU.1;Arahy 7DXU0K.3;Arahy 4D5DQA.1;Arahy ER65H4.1;Arahy W230FE.1;Arahy ZW7I7X.1;Arahy Q8HI94.1;Arahy 35XBQI.1;Arahy SZV0B9.1;Arahy Y1X04L.1;Arahy ZE2N9E.1;Arahy 22510N.1;Arahy WQVL7P.1;Arahy YSV1GS.1;Arahy UH60M2.1;Arahy FTQ5UB.1;Arahy Z4KUZI.1
miR162	bdi-miR162	UCGAUAAACCUCUGCAUCCGG	21	52.381	6	Arahy GMG8MT.1;Arahy NHK71Z.3;Arahy 9YBE2W.1;Arahy 7H2PG3.1;Arahy MJQJ0M.1;Arahy YMBY6G.1
	cln-miR162	UUGAUAAACCUCUGCAUCCAG	21	42.8571	7	Arahy GMG8MT.1;Arahy NHK71Z.3;Arahy 9MZ9FS.1;Arahy L9F1QW.1;Arahy NNWV08.2;Arahy DHW1RD.1;Arahy KKW1YJ.1
	aly-miR162a-5p	GGAGGCAGCGGUUCAUCGAUC	21	61.9048	1	Arahy 80EL1T.1
	ath-miR162a-3p	UCGAUAAACCUCUGCAUCCAG	21	47.619	6	Arahy GMG8MT.1;Arahy NHK71Z.3;Arahy YMBY6G.1;Arahy MJQJ0M.1;Arahy NNWV08.2;Arahy DHW1RD.1
	ath-miR162a-5p	UGGAGGCAGCGGUUCAUCGAUC	22	59.0909	0	--
	cas-miR162b	AUCGAUGAACCGCUGCCUCC	20	60	5	Arahy TFS62U.1;Arahy 99J26D.1;Arahy K9KY54.1;Arahy M530PZ.1;Arahy E13XA1.1
	osa-miR162b	UCGAUAAGCCUCUGCAUCCAG	21	52.381	23	Arahy GMG8MT.1;Arahy NHK71Z.3;Arahy RUJZ6Q.1;Arahy 1P299X.1;Arahy M409IX.1;Arahy UANN5Y.1;Arahy 3K1SXW.1;Arahy PJN574.1;Arahy 4E4YVR.1;Arahy 99LF57.1;Arahy W87D1W.1;Arahy 1XY5HH.1;Arahy D6B5XF.1;Arahy 9H9BRV.1;Arahy KK8UF0.1;Arahy G6HY24.1;Arahy ZT22EI.1;Arahy W4AQNM.1;Arahy AXN4M2.1;Arahy 3Y8UKE.1;Arahy MVMT0D.1;Arahy AP109C.1;Arahy I4XD34.1
miR164	csi-miR164a-3p	CAUGUGCCCUUCUUCCCCAUC	21	57.1429	2	Arahy ZMZE8G.1;Arahy BNC4V9.1
miR165	ath-miR165a-3p	UCGGACCAGGCUUCAUCCCCC	21	66.6667	11	Arahy R4BZXE.1;Arahy 29D948.1;Arahy 97AX4B.2;Arahy D5R23C.1;Arahy 2EN3G3.1;Arahy WU4ITJ.1;Arahy 50TKKU.1;Arahy 2NG6S0.1;Arahy ES5BWW.1;Arahy 1TM57H.1;Arahy PZ9B5S.1
miR166	ctr-miR166	UCGGACCAGGCUUCAUUCCCCC	22	63.6364	9	Arahy ES5BWW.1;Arahy 2NG6S0.1;Arahy R4BZXE.1;Arahy 97AX4B.2;Arahy 29D948.1;Arahy D5R23C.1;Arahy 2EN3G3.1;Arahy WU4ITJ.1;Arahy 50TKKU.1
	lja-miR166-3p	AUUUCGGACCAGGCUUCAUUCCCC	24	54.1667	0	--
	crt-miR166a	UCGGACCAGGCUUCAUUCCCGU	22	59.0909	9	Arahy 29D948.1;Arahy 97AX4B.2;Arahy ES5BWW.1;Arahy 2NG6S0.1;Arahy R4BZXE.1;Arahy D5R23C.1;Arahy 2EN3G3.1;Arahy WU4ITJ.1;Arahy 50TKKU.1
	vca-miR166a-5p	GGAAUGUUGUCUGGUUCGAAA	21	42.8571	0	--
	aof-miR166b	UCUCGGACCAGGCUUCAUUCU	21	52.381	0	--
	crt-miR166b	UCGGACCAGGCUUCAUUCCCUU	22	54.5455	9	Arahy 29D948.1;Arahy 97AX4B.2;Arahy ES5BWW.1;Arahy 2NG6S0.1;Arahy R4BZXE.1;Arahy D5R23C.1;Arahy 2EN3G3.1;Arahy WU4ITJ.1;Arahy 50TKKU.1
	csi-miR166b-5p	GGAAUGUUGUUUGGCUCGAGGG	22	54.5455	1	Arahy 70YL0N.1
	mtr-miR166b	UCGGACCAGGCUUCAUUCCUA	21	52.381	11	Arahy 29D948.1;Arahy 97AX4B.2;Arahy ES5BWW.1;Arahy 2NG6S0.1;Arahy R4BZXE.1;Arahy D5R23C.1;Arahy 2EN3G3.1;Arahy WU4ITJ.1;Arahy 50TKKU.1;Arahy 3ME68I.1;Arahy 3ME68I.1
	osa-miR166b-5p	GGAAUGUUGUCUGGCUCGGGG	21	61.9048	3	Arahy 70YL0N.1;Arahy WX46MS.2;Arahy W6P66N.1
	ata-miR166c-5p	GGAACGUUGGCUGGCUCGAGG	21	66.6667	4	Arahy 6RN4P8.1;Arahy IBGD04.1;Arahy C0EFXX.1;Arahy YYW2BF.1
	csi-miR166c-5p	GGGAAUGUUGUCUGGUUCGAG	21	52.381	2	Arahy GJ31ZB.1;Arahy M5M2WQ.1
	pab-miR166c	CCGGACCAGGCUUCAUCCCCU	21	66.6667	10	Arahy R4BZXE.1;Arahy 29D948.1;Arahy 97AX4B.2;Arahy D5R23C.1;Arahy 2EN3G3.1;Arahy WU4ITJ.1;Arahy 50TKKU.1;Arahy 2NG6S0.1;Arahy ES5BWW.1;Arahy LM1XTI.1
	vca-miR166c-5p	GGAAUGUUGUCCGGCUCGAGG	21	61.9048	10	Arahy D36GHH.1;Arahy 2JSU3Y.1;Arahy XS2LAX.1;Arahy A6NW58.1;Arahy D1UQZZ.2;Arahy BX8W5K.1;Arahy XS2LAX.1;Arahy A6NW58.1;Arahy 7W2QL6.2;Arahy 84X0BD.1
	osa-miR166d-5p	GGAAUGUUGUCUGGCUCGAGG	21	57.1429	1	Arahy 36DUVZ.1
	aly-miR166g-5p	GGAAUGUUGUUUGGCUCGAGG	21	52.381	5	Arahy 70YL0N.1;Arahy R526DL.1;Arahy 6S25R2.2;Arahy 209TGD.1;Arahy 0F4FSZ.1
	osa-miR166g-3p	UCGGACCAGGCUUCAUUCCUC	21	57.1429	10	Arahy ES5BWW.1;Arahy 2NG6S0.1;Arahy R4BZXE.1;Arahy 29D948.1;Arahy 97AX4B.2;Arahy D5R23C.1;Arahy 2EN3G3.1;Arahy WU4ITJ.1;Arahy 50TKKU.1;Arahy 9F26EH.1
	gma-miR166h-3p	UCUCGGACCAGGCUUCAUUCC	21	57.1429	3	Arahy 2NG6S0.1;Arahy ES5BWW.1;Arahy L1792D.1
	osa-miR166h-5p	GGAAUGUUGGCUGGCUCGAGG	21	61.9048	2	Arahy N04HLW.1;Arahy ZIND9X.1
	mes-miR166i	UUGGACCAGGCUUCAUUCCCC	21	57.1429	10	Arahy ES5BWW.1;Arahy 2NG6S0.1;Arahy R4BZXE.1;Arahy 97AX4B.2;Arahy 29D948.1;Arahy D5R23C.1;Arahy 2EN3G3.1;Arahy WU4ITJ.1;Arahy 50TKKU.1;Arahy 028SBR.1
	zma-miR166i-5p	GGAAUGUCGUCUGGCGCGAGA	21	61.9048	0	--
	csi-miR166j-3p	UUGGACCAGGCUUCAUUCCUC	21	52.381	10	Arahy ES5BWW.1;Arahy 2NG6S0.1;Arahy R4BZXE.1;Arahy 97AX4B.2;Arahy 29D948.1;Arahy D5R23C.1;Arahy 2EN3G3.1;Arahy WU4ITJ.1;Arahy 50TKKU.1;Arahy BZ66YC.1
	gma-miR166j-3p	UCGGACCAGGCUUCAUUCCCG	21	61.9048	11	Arahy ES5BWW.1;Arahy 2NG6S0.1;Arahy R4BZXE.1;Arahy D5R23C.1;Arahy 2EN3G3.1;Arahy WU4ITJ.1;Arahy 50TKKU.1;Arahy 97AX4B.2;Arahy 29D948.1;Arahy SH37QY.1;Arahy H0A24T.1
	osa-miR166m	UCGGACCAGGCUUCAUUCCCU	21	57.1429	10	Arahy ES5BWW.1;Arahy 2NG6S0.1;Arahy R4BZXE.1;Arahy 29D948.1;Arahy 97AX4B.2;Arahy D5R23C.1;Arahy 2EN3G3.1;Arahy WU4ITJ.1;Arahy 50TKKU.1;Arahy GEGB9W.1
	ptc-miR166n	UCGGACCAGGCUUCAUUCCUU	21	52.381	14	Arahy ES5BWW.1;Arahy 2NG6S0.1;Arahy R4BZXE.1;Arahy 29D948.1;Arahy 97AX4B.2;Arahy D5R23C.1;Arahy 2EN3G3.1;Arahy WU4ITJ.1;Arahy 50TKKU.1;Arahy SBEJ10.2;Arahy Q0UWAF.1;Arahy IY92E8.1;Arahy HGAE8N.1;Arahy PV2JBQ.1
	ptc-miR166p	UCGGACCAGGCUCCAUUCCUU	21	57.1429	4	Arahy GEGB9W.1;Arahy M5TQDY.1;Arahy VV4R98.1;Arahy LGWD6U.2
	gma-miR166u	UCUCGGACCAGGCUUCAUUC	20	55	3	Arahy 2NG6S0.1;Arahy ES5BWW.1;Arahy L1792D.1
	novo-miR166-n1	AAUGUUGUUUGGCUCGAGGUC	21	47.619	3	Arahy 0B1337.1;Arahy VK23H5.1;Arahy 9G5FU0.1
	novo-miR166-n2	GGAAUGUUGGCUGGCUCGAGGC	22	63.6364	0	--
miR167	aqc-miR167	UCAAGCUGCCAGCAUGAUCUA	21	47.619	11	Arahy FGI0BM.1;Arahy EIIH6H.1;Arahy WEMF8J.1;Arahy 6MXT9H.1;Arahy TZ3SVZ.1;Arahy H2NMKM.5;Arahy X1U4MM.4;Arahy TXU7QT.1;Arahy RP1SVX.1;Arahy 1RT5K2.2;Arahy IZA3FR.1
	ppt-miR167	GGAAGCUGCCAGCAUGAUCCU	21	57.1429	3	Arahy 2R90TF.1;Arahy H3LZVP.2;Arahy T9PB4Q.1
	ath-miR167a-5p	UGAAGCUGCCAGCAUGAUCUA	21	47.619	9	Arahy M36XJL.1;Arahy 246LCZ.1;Arahy FGI0BM.1;Arahy EIIH6H.1;Arahy WEMF8J.1;Arahy 6MXT9H.1;Arahy TZ3SVZ.1;Arahy Q6VRMV.1;Arahy WHT2R9.2
	bna-miR167a	UGAAGCUGCCAGCAUGAUCUAA	22	45.4545	5	Arahy FGI0BM.1;Arahy WEMF8J.1;Arahy EIIH6H.1;Arahy 6MXT9H.1;Arahy TZ3SVZ.1
	ccl-miR167a	UGAAGCUGCCAGCAUGAUCUGA	22	50	1	Arahy 6EK4ED.1
	cas-miR167b	GGUCAUGCUGUGACAGCCUCACU	23	56.5217	0	--
	sly-miR167b-3p	AGGUCAUCUAGCAGCUUCAAU	21	42.8571	3	Arahy A3NAV6.1;Arahy 10ZGUJ.2;Arahy G3UT94.1
	sly-miR167b-5p	UAAAGCUGCCAGCAUGAUCUGG	22	50	9	Arahy 6EK4ED.1;Arahy 480PWC.1;Arahy G5MH8T.1;Arahy FGI0BM.1;Arahy EIIH6H.1;Arahy WEMF8J.1;Arahy 6MXT9H.1;Arahy TZ3SVZ.1;Arahy MB3Q2U.1
	eun-miR167c-3p	AUCAGAUCAUGUGGCAGCUUCACC	24	50	2	Arahy M7NPSI.1;Arahy 9U1QHR.1
	eun-miR167c-5p	UGAAGCUGCCAGCGUGAUCUCA	22	54.5455	6	Arahy 78KVCW.1;Arahy 9PGZ4L.1;Arahy H2NMKM.5;Arahy X1U4MM.4;Arahy TXU7QT.1;Arahy 1RT5K2.2
	tae-miR167c-5p	UGAAGCUGCCAGCAUGAUCUGC	22	54.5455	0	--
	vvi-miR167c	UGAAGCUGCCAGCAUGAUCUC	21	52.381	9	Arahy H3LZVP.2;Arahy T9PB4Q.1;Arahy H2NMKM.5;Arahy X1U4MM.4;Arahy TXU7QT.1;Arahy RP1SVX.1;Arahy 1RT5K2.2;Arahy IZA3FR.1;Arahy 2R90TF.1
	ata-miR167d-3p	AGGUCAUGUGGCAGCUUCAUU	21	47.619	12	Arahy VMK2JT.1;Arahy SA7CU8.1;Arahy J5Y3U9.1;Arahy M2DJJT.1;Arahy ETG8N4.1;Arahy QUE4GP.1;Arahy 71H07L.1;Arahy W4S514.1;Arahy 42MX75.1;Arahy NW11ZM.1;Arahy P8184S.1;Arahy X3TBAN.1
	ath-miR167d	UGAAGCUGCCAGCAUGAUCUGG	22	54.5455	5	Arahy QI4TDG.2;Arahy IML8NE.1;Arahy ZYWS46.1;Arahy M36XJL.1;Arahy 246LCZ.1
	bna-miR167d	UGAAGCUGCCAGCAUGAUCU	20	50	16	Arahy T9PB4Q.1;Arahy H3LZVP.2;Arahy M36XJL.1;Arahy 246LCZ.1;Arahy IZA3FR.1;Arahy TXU7QT.1;Arahy TZ3SVZ.1;Arahy X1U4MM.4;Arahy FGI0BM.1;Arahy 6MXT9H.1;Arahy RP1SVX.1;Arahy WEMF8J.1;Arahy EIIH6H.1;Arahy H2NMKM.5;Arahy 1RT5K2.2;Arahy 2R90TF.1
	eun-miR167d-5p	UGAAGCUGCCACAUGAUCUGA	21	47.619	6	Arahy QJW53T.1;Arahy BS7E4V.1;Arahy 7I8QVG.1;Arahy M74TZ5.1;Arahy VT6NRS.1;Arahy 4GCX2T.1
	fve-miR167d	UGAAGCUGCCAGCAUGAUCUCA	22	50	5	Arahy H2NMKM.5;Arahy X1U4MM.4;Arahy TXU7QT.1;Arahy 1RT5K2.2;Arahy 2R90TF.1
	osa-miR167d-5p	UGAAGCUGCCAGCAUGAUCUG	21	52.381	3	Arahy QI4TDG.2;Arahy IML8NE.1;Arahy ZYWS46.1
	ptc-miR167f-3p	AGAUCAUGUGGCAGUUUCACC	21	47.619	2	Arahy M7NPSI.1;Arahy 9U1QHR.1
	ptc-miR167f-5p	UGAAGCUGCCAGCAUGAUCUU	21	47.619	6	Arahy H3LZVP.2;Arahy T9PB4Q.1;Arahy Y2Z108.1;Arahy 50MPSE.1;Arahy IGMF9F.1;Arahy 734JVH.1
	mdm-miR167h	UGAAGCUGCCAGCAUGAUCUUA	22	45.4545	0	--
	ptc-miR167h-5p	UGAAGCUGCCAACAUGAUCUG	21	47.619	6	Arahy 3M5ES5.1;Arahy R8WE5X.1;Arahy KJS60N.1;Arahy 3PTW71.1;Arahy IK22HI.1;Arahy BCI4S4.1
	zma-miR167j-3p	GAUCAUGUGGCAGUUUCAUU	20	40	5	Arahy Y5NR52.2;Arahy R5L11J.2;Arahy Z2ISY4.1;Arahy N0QBSQ.1;Arahy YCFU7L.1
miR168	aau-miR168	AUUCAGUUGAUGCAAGGCGGGAUC	24	50	2	Arahy YU479Z.1;Arahy H7T0W5.1
	cme-miR168	UCGCUUGGUGCAGGUCGGGA	20	65	3	Arahy E32WFZ.2;Arahy AWX2XN.1;Arahy KM7S8X.1
	lja-miR168-3p	UCCCGCCUUGCAUCAACUGAAU	22	50	0	--
	lja-miR168-5p	UCGCUUGGUGCAGGUCGGGAAC	22	63.6364	2	Arahy E32WFZ.2;Arahy AWX2XN.1
	ath-miR168a-3p	CCCGCCUUGCAUCAACUGAAU	21	52.381	2	Arahy DF92AY.1;Arahy ZQ2RMB.1
	ath-miR168a-5p	UCGCUUGGUGCAGGUCGGGAA	21	61.9048	2	Arahy E32WFZ.2;Arahy AWX2XN.1
	nta-miR168a	UCGCUUGGUGCAGGUCGGGAC	21	66.6667	2	Arahy E32WFZ.2;Arahy AWX2XN.1
	aof-miR168b	UCGCUUGGUGCAGGUCGGGUC	21	66.6667	1	Arahy G9TB70.1
miR169	ath-miR169b-5p	CAGCCAAGGAUGACUUGCCGG	21	61.9048	2	Arahy S6585G.1;Arahy 45M3F6.1
	gma-miR169k	CAGCCAAGAAUGACUUGCCGG	21	57.1429	2	Arahy 5D9CQE.1;Arahy R702JB.1
miR170	ath-miR170-5p	UAUUGGCCUGGUUCACUCAGA	21	47.619	2	Arahy P7SNS1.4;Arahy 3RNG04.1
miR171	ptc-miR171a-5p	GGAUAUUGGUACGGUUCAAUC	21	42.8571	0	--
	ath-miR171b-3p	UUGAGCCGUGCCAAUAUCACG	21	52.381	2	Arahy 56KTIF.1;Arahy IIU33D.1
	osa-miR171c-5p	GGAUAUUGGUGCGGUUCAAUC	21	47.619	4	Arahy R5Z1TJ.1;Arahy UFRA39.2;Arahy 1T46SZ.1;Arahy P5RCVR.1
	sly-miR171c	UAUUGGUGCGGUUCAAUGAGA	21	42.8571	1	Arahy WVQ74Q.1
	ppe-miR171d-5p	UGUGAUAUUGGUUCGGUUCAUA	22	36.3636	0	--
	mtr-miR171e-5p	CGAUGUUGGUGAGGUUCAAUC	21	47.619	4	Arahy P5RCVR.1;Arahy 1T46SZ.1;Arahy BE8ZR6.1;Arahy YB1YB0.1
	zma-miR171f-3p	UUGAGCCGUGCCAAUAUCACA	21	47.619	2	Arahy 56KTIF.1;Arahy IIU33D.1
	gma-miR171m	UUGAGCCGCGUCAAUAUCUCA	21	47.619	4	Arahy 56KTIF.1;Arahy IIU33D.1;Arahy ZC6WS5.4;Arahy GL9Q07.3
	gma-miR171n	UUGAGCCGCGUCAAUAUCUUA	21	42.8571	4	Arahy 56KTIF.1;Arahy IIU33D.1;Arahy GL9Q07.3;Arahy ZC6WS5.4
miR319	stu-miR319-3p	UUGGACUGAAGGGUUCCCUUC	21	52.381	8	Arahy JF9204.2;Arahy UL2QPJ.1;Arahy 7QL5S6.1;Arahy T0E7SC.1;Arahy D15RR9.1;Arahy 6TI82F.1;Arahy 6DHK77.3;Arahy U5ECQ6.1
	ath-miR319a	UUGGACUGAAGGGAGCUCCCU	21	57.1429	11	Arahy JF9204.2;Arahy UL2QPJ.1;Arahy D15RR9.1;Arahy 6TI82F.1;Arahy MYH7VN.1;Arahy 4RT16T.2;Arahy BIYE54.1;Arahy QBTG3Z.1;Arahy PA6DSG.1;Arahy S5BZSG.1;Arahy BIYE54.1
	ppe-miR319b	UAGCUGCCGAGUCAUUCAUCCA	22	50	1	Arahy LDE0EK.1
	vun-miR319b	CUUGGACUGAAGGGAGCUCCU	21	57.1429	11	Arahy JF9204.2;Arahy UL2QPJ.1;Arahy 6TI82F.1;Arahy D15RR9.1;Arahy QBTG3Z.1;Arahy MYH7VN.1;Arahy 4RT16T.2;Arahy BIYE54.1;Arahy BIYE54.1;Arahy H4HC75.1;Arahy E1R28C.1
	ath-miR319c	UUGGACUGAAGGGAGCUCCUU	21	52.381	13	Arahy 6TI82F.1;Arahy D15RR9.1;Arahy 7QL5S6.1;Arahy T0E7SC.1;Arahy JF9204.2;Arahy UL2QPJ.1;Arahy MYH7VN.1;Arahy 4RT16T.2;Arahy BIYE54.1;Arahy QBTG3Z.1;Arahy BIYE54.1;Arahy H4HC75.1;Arahy E1R28C.1
	ppt-miR319c	CUUGGACUGAAGGGAGCUCCC	21	61.9048	5	Arahy QBTG3Z.1;Arahy MYH7VN.1;Arahy 4RT16T.2;Arahy BIYE54.1;Arahy BIYE54.1
	gma-miR319d	UGGACUGAAGGGGAGCUCCUUC	22	59.0909	0	--
	vvi-miR319e	UUUGGACUGAAGGGAGCUCCU	21	52.381	15	Arahy DS2IVM.1;Arahy QW55DR.1;Arahy W65EFT.3;Arahy 4W5VYJ.1;Arahy WY0DQM.1;Arahy JF9204.2;Arahy UL2QPJ.1;Arahy D15RR9.1;Arahy 6TI82F.1;Arahy MYH7VN.1;Arahy 4RT16T.2;Arahy BIYE54.1;Arahy H68WEX.2;Arahy KDE77Y.1;Arahy BIYE54.1
	gma-miR319f	UUGGACUGAAGGGGCCUCUU	20	55	13	Arahy JF9204.2;Arahy UL2QPJ.1;Arahy 7QL5S6.1;Arahy T0E7SC.1;Arahy 6TI82F.1;Arahy D15RR9.1;Arahy DI5547.1;Arahy 1899LM.1;Arahy 0YZ2U7.1;Arahy F5GWMD.1;Arahy 4DKU81.1;Arahy SB4BQ5.1;Arahy QA5S84.2
	gma-miR319g	UUGGACUGAAGGGAGCUCCUUC	22	54.5455	7	Arahy 6TI82F.1;Arahy D15RR9.1;Arahy MYH7VN.1;Arahy 4RT16T.2;Arahy BIYE54.1;Arahy QBTG3Z.1;Arahy BIYE54.1
	vvi-miR319g	UUGGACUGAAGGGAGCUCCCA	21	57.1429	8	Arahy MYH7VN.1;Arahy 4RT16T.2;Arahy BIYE54.1;Arahy BIYE54.1;Arahy JF9204.2;Arahy UL2QPJ.1;Arahy 996ISG.1;Arahy C0955D.1
	gma-miR319i	UUGGACUGAAGGGGAGCUCCUUC	23	56.5217	2	Arahy D15RR9.1;Arahy 6TI82F.1
	gma-miR319n	UUUGGACCGAAGGGAGCCCCU	21	61.9048	0	--
	gma-miR319p	UUUUGGACUGAAGGGAGCUCC	21	52.381	14	Arahy W65EFT.3;Arahy 7EA4R0.1;Arahy M7PLWR.1;Arahy H68WEX.2;Arahy KDE77Y.1;Arahy DS2IVM.1;Arahy QW55DR.1;Arahy 4W5VYJ.1;Arahy WY0DQM.1;Arahy QBTG3Z.1;Arahy MYH7VN.1;Arahy 4RT16T.2;Arahy BIYE54.1;Arahy BIYE54.1
	gma-miR319q	UGGACUGAAGGGAGCUCCUUC	21	57.1429	9	Arahy 6TI82F.1;Arahy D15RR9.1;Arahy MYH7VN.1;Arahy 4RT16T.2;Arahy BIYE54.1;Arahy QBTG3Z.1;Arahy GJT3HI.1;Arahy N9G8JV.1;Arahy BIYE54.1
miR390	ath-miR390a-3p	CGCUAUCCAUCCUGAGUUUCA	21	47.619	2	Arahy Q10S7I.4;Arahy Z04G07.1
	ath-miR390a-5p	AAGCUCAGGAGGGAUAGCGCC	21	61.9048	3	Arahy NB21C6.1;Arahy QV5TSY.1;Arahy 0X8G7P.1
miR395	osa-miR395c	GUGAAGUGUUUGGAGGAACUC	21	47.619	4	Arahy J4U887.1;Arahy WA56KQ.1;Arahy 0KPM2I.2;Arahy AAAS1H.1
miR396	ama-miR396-3p	AAGCUCAAGAAAGCUGUGGGA	21	47.619	0	--
	ath-miR396a-3p	GUUCAAUAAAGCUGUGGGAAG	21	42.8571	3	Arahy KC5DFU.1;Arahy ATJ5KK.1;Arahy 7EX4NV.1
	ath-miR396a-5p	UUCCACAGCUUUCUUGAACUG	21	42.8571	40	Arahy 2H34WG.1;Arahy 727QPL.1;Arahy 2A7ZAY.1;Arahy BWV8RN.1;Arahy AFHS7R.1;Arahy HL76U9.1;Arahy EY9JW7.1;Arahy V829EQ.1;Arahy 21S57B.1;Arahy LH07PZ.1;Arahy KV1X6M.1;Arahy G4PR1G.1;Arahy E8HE72.1;Arahy FF6C67.1;Arahy 7VQ11G.1;Arahy HNU9BA.1;Arahy 95DHJ9.1;Arahy MSLW3U.1;Arahy CY3MBD.1;Arahy GJI8E2.1;Arahy 7VP0DB.1;Arahy IE1EN5.1;Arahy XA7T3I.1;Arahy N7G5LN.1;Arahy 858S2J.1;Arahy 41Y8R9.1;Arahy AF8…
	osa-miR396a-3p	GUUCAAUAAAGCUGUGGGAA	20	40	8	Arahy 7EX4NV.1;Arahy ATJ5KK.1;Arahy KC5DFU.1;Arahy A5QEUG.1;Arahy FMT5P1.1;Arahy NAYH49.1;Arahy 24IMFD.2;Arahy A28PKT.1
	ppe-miR396a	UUCCACAGCUUUCUUGAACGU	21	42.8571	44	Arahy 2H34WG.1;Arahy 727QPL.1;Arahy 2A7ZAY.1;Arahy BWV8RN.1;Arahy AFHS7R.1;Arahy EY9JW7.1;Arahy HL76U9.1;Arahy V829EQ.1;Arahy 21S57B.1;Arahy LH07PZ.1;Arahy KV1X6M.1;Arahy G4PR1G.1;Arahy E8HE72.1;Arahy FF6C67.1;Arahy IE1EN5.1;Arahy 7VQ11G.1;Arahy HNU9BA.1;Arahy N7G5LN.1;Arahy 858S2J.1;Arahy 95DHJ9.1;Arahy 41Y8R9.1;Arahy AF8ALP.1;Arahy MSLW3U.1;Arahy CY3MBD.1;Arahy H62643.1;Arahy 5XAX9E.1;Arahy S0G…
	vvi-miR396a	UUCCACAGCUUUCUUGAACUA	21	38.0952	42	Arahy CY3MBD.1;Arahy IE1EN5.1;Arahy N7G5LN.1;Arahy 858S2J.1;Arahy 41Y8R9.1;Arahy AF8ALP.1;Arahy 7VP0DB.1;Arahy KFZD2Z.1;Arahy K33DAI.1;Arahy S0G01J.1;Arahy ES7A38.1;Arahy BD76D5.1;Arahy G5P3ND.1;Arahy LJ0EVY.1;Arahy IH3SWF.1;Arahy GV023D.2;Arahy H62643.1;Arahy 2H34WG.1;Arahy 727QPL.1;Arahy 2A7ZAY.1;Arahy BWV8RN.1;Arahy AFHS7R.1;Arahy HL76U9.1;Arahy EY9JW7.1;Arahy V829EQ.1;Arahy 21S57B.1;Arahy LH0…
	ath-miR396b-5p	UUCCACAGCUUUCUUGAACUU	21	38.0952	44	Arahy 7VP0DB.1;Arahy S0G01J.1;Arahy ES7A38.1;Arahy 3D346W.1;Arahy J9BV0A.1;Arahy I7ZWQ0.1;Arahy BD76D5.1;Arahy G5P3ND.1;Arahy CY3MBD.1;Arahy 8I98WG.1;Arahy 57X5SD.1;Arahy Y9UCUD.1;Arahy H62643.1;Arahy 2H34WG.1;Arahy 727QPL.1;Arahy 2A7ZAY.1;Arahy AFHS7R.1;Arahy BWV8RN.1;Arahy EY9JW7.1;Arahy HL76U9.1;Arahy V829EQ.1;Arahy 21S57B.1;Arahy LH07PZ.1;Arahy KV1X6M.1;Arahy G4PR1G.1;Arahy E8HE72.1;Arahy FF6…
	gma-miR396b-3p	GCUCAAGAAAGCUGUGGGAGA	21	52.381	3	Arahy 2WV311.1;Arahy KC5DFU.1;Arahy ATJ5KK.1
	zma-miR396b-3p	GUUCAAUAAAGCUGUGGGAAA	21	38.0952	6	Arahy 7EX4NV.1;Arahy A5QEUG.1;Arahy FMT5P1.1;Arahy NAYH49.1;Arahy 24IMFD.2;Arahy A28PKT.1
	atr-miR396d	CUCCACGGCUUUCUUGAACUU	21	47.619	7	Arahy 3WFA2L.1;Arahy P9G8D9.1;Arahy TA9010.1;Arahy 0DV40D.1;Arahy D9AMXU.1;Arahy 26W00C.1;Arahy 28W6CD.1
	gma-miR396e	UUCCACAGCUUUCUUGAACUGU	22	40.9091	32	Arahy 2H34WG.1;Arahy 727QPL.1;Arahy 2A7ZAY.1;Arahy AFHS7R.1;Arahy BWV8RN.1;Arahy EY9JW7.1;Arahy HL76U9.1;Arahy V829EQ.1;Arahy 21S57B.1;Arahy LH07PZ.1;Arahy KV1X6M.1;Arahy G4PR1G.1;Arahy E8HE72.1;Arahy FF6C67.1;Arahy 7VQ11G.1;Arahy HNU9BA.1;Arahy XA7T3I.1;Arahy IE1EN5.1;Arahy N7G5LN.1;Arahy 858S2J.1;Arahy 41Y8R9.1;Arahy AF8ALP.1;Arahy 7VP0DB.1;Arahy S0G01J.1;Arahy ES7A38.1;Arahy VC4QUA.1;Arahy G9B…
	zma-miR396g-5p	UCCCACAGCUUUAUUGAACUG	21	42.8571	2	Arahy T2CQE4.1;Arahy A3SZXW.1
miR398	atr-miR398	UGUGUUCCCAGGUCGCCCCUG	21	66.6667	5	Arahy V0RRMI.1;Arahy 7U9B70.1;Arahy 5A67KA.1;Arahy DG4CQN.2;Arahy 5QUI8A.1
	ssl-miR398	UGUGUUCUCAGGUCACCCCUC	21	57.1429	10	Arahy WISH7K.1;Arahy Q5BZ28.1;Arahy DJE5AQ.1;Arahy IAZ4XM.1;Arahy Q2RJE3.2;Arahy 53PT05.2;Arahy ZZD7T7.1;Arahy IR61KG.1;Arahy J6C6I8.1;Arahy NIP5ZI.1
	ath-miR398a-3p	UGUGUUCUCAGGUCACCCCUU	21	52.381	6	Arahy 2ETJ1G.1;Arahy U4E6ZJ.1;Arahy EY3S6Y.2;Arahy 0JCU38.1;Arahy QAUB69.1;Arahy 4Z06T4.1
	stu-miR398a-3p	UAUGUUCUCAGGUCGCCCCUG	21	57.1429	2	Arahy L1PMVE.1;Arahy IRQL5F.1
	zma-miR398a-3p	UGUGUUCUCAGGUCGCCCCCG	21	66.6667	0	--
	ath-miR398b-3p	UGUGUUCUCAGGUCACCCCUG	21	57.1429	5	Arahy V16S4V.1;Arahy 1KTY7R.1;Arahy EY3S6Y.2;Arahy 0JCU38.1;Arahy 76C240.1
	osa-miR398b	UGUGUUCUCAGGUCGCCCCUG	21	61.9048	4	Arahy V0RRMI.1;Arahy 7U9B70.1;Arahy EY3S6Y.2;Arahy 0JCU38.1
	ppe-miR398b	CGUGUUCUCAGGUCGCCCCUG	21	66.6667	6	Arahy IRQL5F.1;Arahy L1PMVE.1;Arahy V0RRMI.1;Arahy 7U9B70.1;Arahy 8C0M2R.1;Arahy WJ8WCF.1
	stu-miR398b-3p	UUGUGUUCUCAGGUCACCCCU	21	52.381	10	Arahy WISH7K.1;Arahy Q5BZ28.1;Arahy EY3S6Y.2;Arahy 0JCU38.1;Arahy DJE5AQ.1;Arahy IAZ4XM.1;Arahy 53PT05.2;Arahy Q2RJE3.2;Arahy ZZD7T7.1;Arahy IR61KG.1
	lus-miR398f	GGUGUUCUCAGGUCGCCCCUG	21	66.6667	2	Arahy V0RRMI.1;Arahy 7U9B70.1
miR399	ath-miR399b	UGCCAAAGGAGAGUUGCCCUG	21	57.1429	4	Arahy X7PWMK.1;Arahy 814H1V.1;Arahy K1Q5XX.1;Arahy X7PWMK.1
	cme-miR399d	UGCCAAAGGAGAGUUGCCCUU	21	52.381	7	Arahy X7PWMK.1;Arahy V8HTKV.1;Arahy 1RR2VC.1;Arahy ZH3B41.1;Arahy K1Q5XX.1;Arahy 814H1V.1;Arahy X7PWMK.1
miR408	ath-miR408-3p	AUGCACUGCCUCUUCCCUGGC	21	61.9048	8	Arahy JU9HZZ.1;Arahy TZW06C.1;Arahy WQ2FI3.1;Arahy H8KNJ8.1;Arahy VWV3IQ.1;Arahy WW5JWV.1;Arahy ALH963.1;Arahy 39IB73.1
	smo-miR408	UGCACUGCCUCUUCCCUGGCUG	22	63.6364	12	Arahy SHB49X.1;Arahy XVX6ST.1;Arahy 6FL4NC.3;Arahy 914CGH.2;Arahy WW5JWV.1;Arahy VWV3IQ.1;Arahy ALH963.1;Arahy 39IB73.1;Arahy ESZ0IC.1;Arahy QF72F5.1;Arahy QC7R0Y.2;Arahy SXC6IH.2
	stu-miR408a-3p	UGCACAGCCUCUUCCCUGGUU	21	57.1429	12	Arahy VWV3IQ.1;Arahy WW5JWV.1;Arahy SXC6IH.2;Arahy QF72F5.1;Arahy QC7R0Y.2;Arahy ESZ0IC.1;Arahy ME1Y07.1;Arahy BV906L.1;Arahy 1H01Y5.1;Arahy AUS6JB.1;Arahy 87INZE.1;Arahy S4R36H.1
	hbr-miR408b	ACUGGGAACAGGCAGAGCAUGA	22	54.5455	0	--
	ppt-miR408b	UGCACUGCCUCUUCCCUGGCU	21	61.9048	8	Arahy VWV3IQ.1;Arahy WW5JWV.1;Arahy ALH963.1;Arahy 39IB73.1;Arahy WQ2FI3.1;Arahy 6FL4NC.3;Arahy 914CGH.2;Arahy ZF6ZA3.1
miR472	ptc-miR472b	UUUUCCCAACUCCACCCAUCCC	22	54.5455	48	Arahy DX2UEH.2;Arahy Q14GIZ.1;Arahy 8I61S0.1;Arahy SGT4H9.1;Arahy UF2H0T.1;Arahy RZ4S3T.1;Arahy ZBPZ8H.1;Arahy P2LYSM.1;Arahy 5K41TW.1;Arahy ZR1F54.1;Arahy 7657UC.1;Arahy XF747A.1;Arahy JW22BI.1;Arahy SHX7PA.1;Arahy CA6E74.1;Arahy G9PN1T.1;Arahy MXED03.1;Arahy 83LA0K.1;Arahy 43GWVV.1;Arahy VU983V.1;Arahy 3G3XAR.1;Arahy B8AUE4.1;Arahy 3CSG3S.1;Arahy L48NEE.1;Arahy N06FBV.1;Arahy 6CK8Q4.1;Arahy B6J…
miR479	ghr-miR479	CGUGAUAUUGGUUCGGCUCAUC	22	50	4	Arahy UWM5R0.2;Arahy 8Z0244.1;Arahy 7VK1KP.1;Arahy DGA0DJ.1
	vvi-miR479	UGUGGUAUUGGUUCGGCUCAUC	22	50	2	Arahy FYZ6HC.1;Arahy T8C5SK.1
miR482	pvu-miR482-3p	UCUUCCCAAUUCCGCCCAUUCC	22	54.5455	11	Arahy ABA0S6.3;Arahy II4IQ1.1;Arahy PCB8SU.1;Arahy VJM3FC.1;Arahy VEK22B.1;Arahy BLN4T5.1;Arahy S94ZWM.1;Arahy Q05SK2.1;Arahy S3V5ZL.1;Arahy G3162F.1;Arahy E4EMQ7.1
	ghr-miR482a	UCUUUCCUACUCCUCCCAUACC	22	50	55	Arahy WQT0DV.1;Arahy UJ09G5.1;Arahy WCXU76.1;Arahy EI0XMN.1;Arahy PEMB6S.1;Arahy 1X0C2C.1;Arahy Q935U8.1;Arahy A15F74.1;Arahy 58D2Y0.4;Arahy 8DH9PU.1;Arahy 7T132T.1;Arahy 232QQF.1;Arahy 9CW5CQ.1;Arahy YXH0X8.2;Arahy ZK83RS.1;Arahy 98MC06.1;Arahy K1XC5T.1;Arahy VH1L3J.1;Arahy S94ZWM.1;Arahy UN4XW3.1;Arahy HLTT0X.1;Arahy FDM1EJ.1;Arahy I2M58K.1;Arahy F4U6N7.1;Arahy TKZD77.1;Arahy DK2LRN.1;Arahy U2T…
	gma-miR482a-3p	UCUUCCCAAUUCCGCCCAUUCCUA	24	50	2	Arahy ABA0S6.3;Arahy II4IQ1.1
	gso-miR482a	UCUUCCCUACACCUCCCAUAC	21	52.381	1	Arahy T41B91.1
	pta-miR482a	UCUUCCCUACUCCUCCCAUUCC	22	54.5455	17	Arahy WQT0DV.1;Arahy UJ09G5.1;Arahy 4RY6A3.1;Arahy Q935U8.1;Arahy SYAW3D.1;Arahy G42UXY.1;Arahy Y4LPGJ.1;Arahy WCXU76.1;Arahy EI0XMN.1;Arahy PEMB6S.1;Arahy 1X0C2C.1;Arahy 61M3XX.1;Arahy 2L480B.2;Arahy IIU33D.1;Arahy 56KTIF.1;Arahy 83566S.1;Arahy P4R1Y8.1
	sly-miR482a	UUUCCAAUUCCACCCAUUCCUA	22	40.9091	55	Arahy DK2LRN.1;Arahy V24NUQ.1;Arahy CA7JWP.2;Arahy 4ZR0FI.1;Arahy Q14GIZ.1;Arahy MA81EW.2;Arahy A71BF1.1;Arahy 4PE3C2.2;Arahy 4M9WLD.2;Arahy YEAJ9J.1;Arahy X8ET43.1;Arahy M73JGF.1;Arahy R7V70E.1;Arahy NDAQ9Q.1;Arahy P0VEPY.1;Arahy 6PH6P0.1;Arahy ARHM7G.1;Arahy Z3ATEX.1;Arahy AJ79N4.2;Arahy 02BV2A.1;Arahy TSC3TY.1;Arahy 5JTS7G.1;Arahy 7M9C67.1;Arahy BIGY5Q.1;Arahy D4Y0XB.1;Arahy SEB8X5.1;Arahy 04X…
	gma-miR482b-3p	UCUUCCCUACACCUCCCAUACC	22	54.5455	2	Arahy T41B91.1;Arahy 5Z7E3S.3
	gma-miR482b-5p	UAUGGGGGGAUUGGGAAGGAAU	22	50	0	--
	eun-miR482c-3p	UUCCCAAGGCCGCCCAUUCCGA	22	63.6364	0	--
	ptc-miR482d-3p	UUGCCGACCCCACCCAUGCCAA	22	63.6364	83	Arahy ZBPZ8H.1;Arahy 7657UC.1;Arahy XF747A.1;Arahy SHX7PA.1;Arahy CA6E74.1;Arahy G9PN1T.1;Arahy MXED03.1;Arahy 83LA0K.1;Arahy 43GWVV.1;Arahy VU983V.1;Arahy 3CSG3S.1;Arahy B8AUE4.1;Arahy L48NEE.1;Arahy N06FBV.1;Arahy 6CK8Q4.1;Arahy B6JPF5.1;Arahy DN45ZN.1;Arahy P5WFZY.1;Arahy VPGQ6L.1;Arahy 777P8W.1;Arahy 25Q9K5.1;Arahy P2LYSM.1;Arahy 5K41TW.1;Arahy JW22BI.1;Arahy 3G3XAR.1;Arahy 6ER1M6.1;Arahy 77R…
	gma-miR482e	UAUGGGGGGAUUGGGAAGGAA	21	52.381	6	Arahy VYGU2E.1;Arahy Q5RTUN.1;Arahy FTHC3L.1;Arahy 238EGH.1;Arahy U0ISBZ.1;Arahy AX7FJG.1
	pab-miR482k	UCUUCCCUAAACCUCCCAAACC	22	50	3	Arahy 7R2JU5.1;Arahy 8IB5J3.1;Arahy J3J419.1
miR1507	mtr-miR1507-5p	AGAGUUGUAUGGAACGAAAGAU	22	36.3636	2	Arahy KW2SNR.1;Arahy HYA0MS.1
miR1511	lja-miR1511-3p	AACCAGGCUCUGAUACCAUGAAGC	24	50	0	--
miR1515	csi-miR1515a	UCAUUUUUGCGUGCAAUGAUCC	22	40.9091	4	Arahy 3LM8QV.1;Arahy 5JB048.1;Arahy 4NGD3A.2;Arahy 0UPW22.1
miR2118	mtr-miR2118	UUACCGAUUCCACCCAUUCCUA	22	45.4545	7	Arahy RYL35A.1;Arahy F56ZG1.1;Arahy H8JIAA.1;Arahy Y4P1RQ.1;Arahy VF2B86.1;Arahy 7J0RKL.1;Arahy HVB0T8.1
	pvu-miR2118	UUGCCGAUUCCACCCAUUCCUA	22	50	6	Arahy 6C01BR.1;Arahy VH1L3J.1;Arahy XMEA9A.2;Arahy 53T7SD.2;Arahy WVJ4GZ.1;Arahy KU4K90.1
	gma-miR2118a-3p	UUGCCGAUUCCACCCAUUCCU	21	52.381	10	Arahy 6C01BR.1;Arahy VH1L3J.1;Arahy XMEA9A.2;Arahy 53T7SD.2;Arahy WVJ4GZ.1;Arahy KU4K90.1;Arahy U1EPQF.1;Arahy MIAH4K.1;Arahy E2W0NT.1;Arahy LX50IY.1
miR2199	mtr-miR2199	UGAUACACUAGCACGGAUCAC	21	47.619	2	Arahy R642H0.1;Arahy 6DSJ3Q.1
miR3508	ahy-miR3508	UAGAGGGUCCCCAUGUUCUCA	21	52.381	0	--
miR3509	ahy-miR3509-3p	AUCUAACGACUCUCAGAUAUCA	22	36.3636	0	--
	ahy-miR3509-5p	AUACUUGAGAGCCGUUAGAUGA	22	40.9091	1	Arahy WGS0P4.2
miR3514	ahy-miR3514-3p	UCACCGUUAAUACAGAAUCCUU	22	36.3636	0	--
	ahy-miR3514-5p	AGGAUUCUGUAUUAACGGUGGA	22	40.9091	0	--
miR3517	ahy-miR3517	CUGACCACUGUGAUCCCGGAA	21	57.1429	2	Arahy 93X493.1;Arahy B8NNES.1
miR3518	ahy-miR3518	UGACCUUUGGGGAUAUUCGUG	21	47.619	6	Arahy 6B2DYJ.1;Arahy XB6NYF.1;Arahy 3C6LBG.1;Arahy 4SD1DS.1;Arahy JVHY6E.1;Arahy 37DLMD.1
miR3627	csi-miR3627a-5p	UUGUCGCCGGAGAGAUAGCACC	22	59.0909	2	Arahy MLQ69B.1;Arahy 07VZ9L.1
miR4414	mtr-miR4414a-5p	AGCUGCUGACUCGUUGGUUCA	21	52.381	0	--
	gma-miR4414b	AGCUGCUGACUCGUUGGUUCG	21	57.1429	1	Arahy K3BVMJ.1
miR9560	csi-miR9560-3p	UCAUAUUUGCUCCACCACCUGUGG	24	50	2	Arahy F1F8UR.1;Arahy XQ9TSC.3
novo-miR-n1	novo-miR-n1	CUCCAGGAACUCAUGCGACGGU	22	59.0909	0	--
novo-miR-n2	novo-miR-n2	GGAUUCUGUAUAACGGUUGACA	22	40.9091	0	--
novo-miR-n3	novo-miR-n3	GGUGUGGGUCUCUGGUCUCUAC	22	59.0909	3	Arahy X89YIB.1;Arahy 92F5VK.1;Arahy C8T9II.1
novo-miR-n4	novo-miR-n4	UACCUGUGUUGCUGAAUGAGAC	22	45.4545	0	--
novo-miR-n5	novo-miR-n5	UCAUCUUCUACCUCGAGCCCUG	22	54.5455	1	Arahy P58SHS.2
novo-miR-n6	novo-miR-n6	UCUUUUGAGCUGCUGACCCAUU	22	45.4545	0	--
novo-miR-n7	novo-miR-n7	UGUGUGGGUUUCUGGUCUCCAC	22	54.5455	19	Arahy CGH74J.1;Arahy ML8N8H.1;Arahy 6A68KN.1;Arahy L0X3BI.1;Arahy VCW6KL.1;Arahy JC35X6.1;Arahy PN4HQA.1;Arahy X2JJCL.1;Arahy RG75Z0.1;Arahy H3GIXL.1;Arahy VRDX6L.1;Arahy C8T9II.1;Arahy XEH7W1.1;Arahy WI1T2W.1;Arahy CHPB1P.1;Arahy VYF7Z5.1;Arahy F108MN.1;Arahy XDKT5L.1;Arahy EW8KIK.1
novo-miR-n8	novo-miR-n8	UUUACCAGAUCCUGUUUGUUCA	22	36.3636	4	Arahy W310LH.1;Arahy 15AJKM.1;Arahy J41PYN.1;Arahy ISPD6P.1
novo-miR-n9	novo-miR-n9	AAUAGGUCCCUGACAUUUUGC	21	42.8571	2	Arahy PR9FWM.1;Arahy T86JB7.1
novo-miR-n10	novo-miR-n10	AUUCAUACUGGAAUAUCUUUC	21	28.5714	2	Arahy D6X22R.1;Arahy 53J40D.1
novo-miR-n11	novo-miR-n11	CAACUGUGGAGCCGAAUUAUG	21	47.619	3	Arahy IMFS2H.1;Arahy 86BA7N.1;Arahy 3FEZ81.1
novo-miR-n12	novo-miR-n12	CGUUAAUGAUCACCAUGGCUG	21	47.619	0	--
novo-miR-n13	novo-miR-n13	CUAGAUUCUGGUGCACUGACC	21	52.381	0	--
novo-miR-n14	novo-miR-n14	CUUAAUCAAACUCUUGUCAUC	21	33.3333	11	Arahy D42UYZ.1;Arahy 962CV6.4;Arahy HSUB65.1;Arahy 3Q5GH0.1;Arahy 5A8H0Q.1;Arahy SCBD8U.1;Arahy 542A2E.1;Arahy I2ZHTU.1;Arahy Q85AV3.2;Arahy 8BN0DB.1;Arahy AXD4AC.1
novo-miR-n15	novo-miR-n15	UAACAAAUGGCGUGCGAGGAG	21	52.381	5	Arahy 39JKIG.1;Arahy DA3EKY.1;Arahy GMQ07Y.1;Arahy XP26MN.1;Arahy U5AJEU.1
novo-miR-n16	novo-miR-n16	UCCCUGUAUGCCAUUUGUAGA	21	42.8571	3	Arahy AY8PV2.1;Arahy HCN1MH.1;Arahy TAYI6X.1
novo-miR-n17	novo-miR-n17	UCUGGACUUUCAAGGAUUAUU	21	33.3333	0	--
novo-miR-n18	novo-miR-n18	UGAGGACUUGAUAUAUGACGU	21	38.0952	2	Arahy PNQ63J.1;Arahy TSL6B6.1
novo-miR-n19	novo-miR-n19	UGAGGGGAAUGUUGUCUGGUU	21	47.619	7	Arahy 2Q7DZI.1;Arahy UZFP97.1;Arahy ZH3B41.1;Arahy 4J5UF2.1;Arahy UT93NI.2;Arahy C8MUVV.1;Arahy UFX71F.1
novo-miR-n20	novo-miR-n20	UGCUUAGGAAGGAUUGUCUUA	21	38.0952	6	Arahy 2KW6XR.1;Arahy LSIN77.1;Arahy F1F1KH.1;Arahy SMKB8G.1;Arahy IC93C3.1;Arahy BFQG5T.2
novo-miR-n21	novo-miR-n21	UGGUGCCCAAACUUGAAUCUG	21	47.619	9	Arahy Y03563.3;Arahy B1BL2B.1;Arahy 2T470H.1;Arahy DJ079B.3;Arahy EX05TD.1;Arahy X9RD42.1;Arahy 1E9R5B.1;Arahy A62TMA.1;Arahy WPC07I.1
novo-miR-n22	novo-miR-n22	UGUUGGUCAAAUUUACGGUUC	21	38.0952	11	Arahy S3M94I.1;Arahy SDCR6H.1;Arahy CTKS8M.1;Arahy KQ7W38.1;Arahy F5TB6F.1;Arahy PWM8ST.1;Arahy A1HR66.1;Arahy NR9KRP.1;Arahy BBD4G3.1;Arahy 8C6P7I.1;Arahy SK3XBC.1
novo-miR-n23	novo-miR-n23	UUAAUAGGGGAAUAGAAGAUA	21	28.5714	2	Arahy MNG1Z1.1;Arahy M8AD1I.1
novo-miR-n24	novo-miR-n24	UUACUCCCGUUGGACAGACUG	21	52.381	0	--
novo-miR-n25	novo-miR-n25	UUAGAGCUGGAGAUCUUAUCC	21	42.8571	5	Arahy M2T8LS.1;Arahy H6RS04.1;Arahy KGY7JI.1;Arahy IZ5QGV.1;Arahy 6Q1Q03.1
novo-miR-n26	novo-miR-n26	UUUGAUACCUACAAUGCUUUG	21	33.3333	0	--
novo-miR-n27	novo-miR-n27	UGAGCGAGGACUCUAUCACG	20	55	4	Arahy MXWZ40.1;Arahy I2ECPT.1;Arahy B9A644.1;Arahy AAGX57.1
