# Supplementary material for: Identification of miRNAs associated with Aspergillus flavus infection and their targets in groundnut (Arachis hypogaea L.)
Source: BMC Plant Biol. 2025 Mar 18;25:345. doi: 10.1186/s12870-025-06322-2 (PMC11917013; doi:10.1186/s12870-025-06322-2)
Supplement: Supplementary file 3 — Additional file 3. [file 12870_2025_6322_MOESM3_ESM.xlsx]

## Sheet: Additional file 3
Additional file 3: Details of expression of the target genes in J 11 and JL 24 in response to A. flavus infection
S.No.	Gene IDs	Gene sequences	Coleoptile	Cotyledon	Embryo	Emerging radicle	Flower	Immature bud	Leaves senescence	Leaves vegetative	Nodules	Peg	Pod wall immature	Pod wall mature	Pre-soaked seeds	Root seedling	Root vegetative	Seeds 15	Seeds 25	Seeds 5	Shoot seedling	Stem vegetative
1	Arahy.NUHQ9Q	ATGGCAGGTTCCTCATCATCAGATCAAGGTGTATCACATTTCAAGTATGATGTTTTTCTGAGCTTTAGAGGCTACACAAGACTCAGATTCACAGACGCACTCTATCATGCTTTGATCAACAACGGAATCGACACCTTCAGAGATAACGACAAGCTGAGAATAGGCAAGGAGCTGGAAGGTGCTCTTCTAGAAGCAATTGAAAGTTCAAGGATGTCAATTCTTATACCGTGTGATGAGTATCCAACCTCCAAGTGGTGCCTTGATGAACTCGTCAAGATCATGGAATGTTCGGAGAATGGTAGGAAGCGACCGGTGTTACCAGTGTACTACTATGTGGAAAGATCAGATGTGCAGTACCAGCTCAACGAATATGCAAAAGCCATGACTGCTCATGAAGAA…	0.7876	1.1807	0.349	3.894	0.5795	1.7833	5.0019	2.3936	5.3575	2.8671	4.4137	3.4223	0.0495	5.0165	4.2012	4.1673	5.4562	3.4216	1.4561	2.2743
2	Arahy.0PVT6F	ATGGCTGGTGCACTTGTTGGTGGAGCTTTTCTTTCTGGCTTCATTAATGTTGTCTTTGACCGGTTCCTGACAATGGATGCTGTCAACTTGGTGTTGGGCAAGAAACTTGGCCCTGACTTGGTTGAAAGGCTGAAGACTGCTCTGTTGGGTGCTGAAGCTCTTGTTGCTGATGCTGAGATGAAGCAGTTCGGTAATCCATCTGTGAGGAAGTGGCTCGATAGTCTCCGGGATGCTGTTTACTGTGCTGAGGACTTGCTGGATGCTGTCCTCCTCAAAGCCACCACTCAAAAGAATGCAAGTTCTTCCTGGAACCTTAGCTCCTTCATCAACCGAGATAGAGATGACATGGTAGACAGGATGGAAGCGGTGGTTAGAAGAATTGAGGATCTTGGAAAACAA…	0.1559	0.0225	1.6434	1.1118	0	0.0225	0.1092	0.1254	1.0062	0.0225	0.2963	0.0794	0.2525	2.8829	2.5592	0.3265	0.7195	0.4945	0.1122	0.1181
3	Arahy.04ZDW	ATGGCTGCTTCGTCATCATCATCATCATCAGATCCAGGTGCAACATCGTCATCACATTTCAAGTATGATGTTTTTCTGAGCTTTAGAGGCTACACAAGACTCAGATTCACAGACGCACTCTATCATGCTTTGATCAACAACGGAATCGACACCTTCAGAGATAACGACAAGCTGAGAATAGGCAAGGAGCTGGAAGGTGCTCTTCTAGAAGCAATTGAAAGTTCAAGGATGTCAATTCTTATACCGTGTGATGAGTATCCAACCTCCAAGTGGTGCCTTGATGAACTCGTCAAGATCATGGAATGTTCGGAGAATGGTAGGAAGCGACCGGTGTTACCAGTGTACTACTATGTGGAAAGATCAGATGTGCAGTACCAGCTCAACGAATATGCAAAAGCC…	0.7876	1.1807	0.349	3.894	0.5795	1.7833	5.0019	2.3936	5.3575	2.8671	4.4137	3.4223	0.0495	5.0165	4.2012	4.1673	5.4562	3.4216	1.4561	2.2743
4	Arahy.5H21N	ATGGCTGGTGCACTTGTTGGTGGAGCTTTCCTTTCTGGCTTCATTAATGTTGTCTTTGACAGGTTGCTCACAACGGATACGGTCAACCGGGTCTTGGGCAAGAAACTTGGCCCTGCCTTGGTTGAGAGGCTGAAAATTTCTCTGTATGCTGCTGAAGCTGTGCTTGATGATGCTGAGTACAAGCAACTGGGCAACGAACCTGTGAGGGATTGGCTCAACCGTCTGAGAGATGCTGTTTATGATGCTGATGACTTTCTGGATGCTGTACTCACCAAAGCCGCCACTCAAAAGGAGGTACGTTCTGTCTTGCCTAGTTTCTTCCTCAACCGACATAGGAAGATGGTAGATAACATGGAAGGGGTGGTTTCAAGAATAGAATTTCTTGTAAGTCAAAAAGAT…	0.1511	0.4651	1.5063	1.4105	0	0.0793	0.313	0.1434	2.3039	0.2668	1.1533	1.0595	0.0975	3.3157	2.6532	1.158	2.8627	0.8123	0.6566	0.9144
5	Arahy.VN7JI	ATGGCAGGTTCCTCATCATCAGATCAAGGTGTATCACATTTCAAGTATGATGTTTTTCTGAGCTTTAGAGGCTACACAAGACTCAGATTCACAGACGCACTCTATCATGCTTTGATCAACAACGGAATCGACACCTTCAGAGATAACGACAAGCTGAGAATAGGCAAGGAGCTGGAAGGTGCTCTTCTAGAAGCAATTGAAAGTTCAAGGATGTCAATTCTTATACCGTGTGATGAGTATCCAACCTCCAAGTGGTGCCTTGATGAACTCGTCAAGATCATGGAATGTTCGGAGAATGGTAGGAAGCGACCGGTGTTACCAGTGTACTACTATGTGGAAAGATCAGATGTGCAGTACCAGCTCAACGAATATGCAAAAGCCATGACTGCTCATGAAGAA…	0.7876	1.1807	0.349	3.894	0.5795	1.7833	5.0019	2.3936	5.3575	2.8671	4.4137	3.4223	0.0495	5.0165	4.2012	4.1673	5.4562	3.4216	1.4561	2.2743
6	Arahy.25Q9K5	ATGGCTGGAGTTCTTGTTGGGGGAGCTTTTCTCTCTGGCTTCATTAATGTTGTCCTCGACAGGTTCATTTCGGGAGAGACTTACAACTTGGTTGTGGGGAAGAAGCTTGGCTCTGAGTTGGTGAGAAGGCTGAGGACTGCTCTCTTGGCTGCCGAAGCTCTGGTTGCTGACGCTGAGCAGAAGCAGTTTGGTAAACAATCTGTGAGGAAGTGGCTGGATGATCTGAGGGATGCTGTCTACAAGGCTGATGACTTGCTGGACCGTTTCTGCATCAAAGCTGCAACTCAGAAACAGGTACCAACTTTCTTGCCGAGCTTCCTCAATTTTGAAAATAGGAAGATTGTCAATGAGATAGAAGAGGTTGTTAGAACAATAGAAGATCTTGAGAGATGCAAAGAA…	0.2928	1.8703	0.2773	1.7605	0.7678	0.7508	8.955	1.7749	2.4385	0.7498	1.7116	1.9774	0.0197	1.9311	1.074	0.6468	2.6299	0.5909	1.0535	2.4786
7	Arahy.2HN52Q	ATGGCTGGAGTTCTTGTTGGTGGAGCTTTTCTGTCTGGCTTCATTAATGTTGTCTTGGACAGGCTCATTTCTGCTGATGCTGTCAACTTGGTTGCGGGCAAGAAGCTTAGCTCTGACTTGGTTGAGAGGCTGAGGAATGCTCTCATGGATGCTGGAGCTCTTGTTGATGATGCAGAGCTCAAGCAACTGGATAACCATGATGTGAAGGAGTGGCTCAACTGTCTCCGAGATGCTCTTTACACTGCTGATGACTTGCTGGACCGCATCTGCACCAAAGCTGCAACTCAAAAGGTCACTCTCTTGGGTAGAATCTTCAATTCTGAAGATAGGCAGATGGTGAATGAGATAGAAAGGGTGGTTAGAAGGATAGAAGATCTTGAGAAACGCAAAGGAAAGCTT…	0.1879	0.4407	0.5066	0.6469	0.9418	1.0494	0.5177	0.368	0.6755	0.4851	1.1979	1.0795	0.4012	1.402	0.9159	0.8466	0.8602	0.3345	0.2262	1.1463
8	Arahy.388Y5C	ATGGCAGCTTCATATTTCAAGTATGATGTTTTTCTGAGCTTCAGAGGCCACACAAGACGCGAATTCACAGACGCACTCTATCATGCTTTGGTCAACAAAAGAATCGAGACTTTCAGAGATAGCGAGAATCTCAGAATAGGTGAGGAACTGGAAGGTGCTCTTCTAGAAGCAATTGAAAGATCAAGGATGTCAATTCTTATACTGTGTGATGAGTATCCAACTTCCAAGTGGTGCCTTGATGAACTCGTCAAGATCATGGAGTGTTCCGGCAACGGAACAAAGCGACCGGTGTTACCGGTCTATTTCCGTGTGGCAAAATCAGATGTGCAGTTTCAGAAAAATAAGTATGAAACAGCCATGGCTGCTCATCAAGCAAAAGGAAGAAACAACCACAAGTTG…	0.1425	0.183	0.3997	4.5092	0.0798	0.0994	2.4073	0.0609	4.2631	0.5784	2.4758	2.2209	0.0464	3.5103	4.2641	1.6696	3.2934	1.4438	0	0.9183
9	Arahy.3G3XAR	ATGGCTGAAGCACTTGTTGTTGGAGCTTTAGTTTCTGGCTTCGCCAATGTTGTTCTTGACAGGCTCATTTCACCTGAGTTTGTCAACTTGGTGGTGGGCAAGAAGCTGGACCGGAAGTTGGTTGACAGGCTGAGGACTGCTCTCTTGGCTGCTGAAGCTCTGGTTGCTGACGCCGAGCAGAAGCAGTTTGGAAACGATCGTGTGAGGAAATGGCTTGATGGTCTCAGAGATGCTCTCTACACTGCTGATGACTTGCTGGACCGTGTCTTCATCAAAGCTGAAATTCGCAGCAAGGTACGCACTCATCTTCCTAGCTTCCTTAATTTGTCTGATAGGAAGATGGTGACTAAGATAGAAGAGGTGGTTAAAACAATAGAAGATCTTCAGAAACTCAAAGAT…	0.0403	0.0183	0.4102	0.635	0	0	0	0	0.887	0.1022	0.469	0.0656	0.0175	1.1721	0.878	0.2622	0.6405	0.1822	0.0943	0.1009
10	Arahy.3TW696	ATGGCTGGTGCAGTTGTTGGTGGAGCTTTCCTCTCTGGCTTCATTAACATTGTCATTAACAAGTGCCTTACAGAGGATGCGGTCAACAAGGTGTTTGGCAAGAAGCTTGGTTCTGACTTGGTTCAAAGGCTGAAGACTGCTCTGTTGGGTGCTGAAGCTCTTGTTGCTGATGCTGAGATGAAGCAGTTTGGTAATCTCAATGTGAGGAAGTGGCTCGATAGTCTCCGGGATGCTGTTTACTGTGCTGAGGACTTGCTCGATGCTGTCCTCCTCAAAGCCACCACTCAAAAGAATGCAAGTTTTTCCTGGTGGTCCCCTAGCTTCTTCATCAACCAAGATAGAGATGACATGGTAGACAAGATTGAAGGGGTGGTTACAAGAATTGAGGATCTTGGAAAA…	0.4869	0.2754	0.4354	1.2831	0.1891	0.197	0.438	0.4872	3.5982	0.337	1.9881	1.9349	0.1099	4.6152	4.3136	0.7066	4.255	0.5752	0.3705	0.6242
11	Arahy.51RKDV	ATGGCTGGAGTTCTTGTTGGTGGAGCTTTTCTGTCTGGCTTCATTAATGTTGTCCTTGACAGGCTCATTTCTGCTGATGCTGTCAACTTGGTTGTGGGTAAGAAGCTTAGCTCTGACTTGGTTGAGAGGCTGAGGAATGCTCTGACAGATGCTGGAGATCTTGTTGATGATGCAGAGTTCAAGCAACTGGATAACCATGATGTGAAGGAGTGGCTCAACTCTCTCCGTGATGCTCTTTACACTGCTGATGACTTGCTGGACCGCGTCTGCACCAAAGCCGCAACTCAAAAGGTCACTCTCTTGGGTAGAATCTTCAACTCTGAAGATAGGCAGATGGTGAATGAGATAGAAAGGGTGGTTAGAAGGATAGAAGATCTTGAGAACCGCAAAGGAAAGCTT…	0.8486	0.4423	0.4372	0.7304	0.5914	0.6733	1.5641	2.1072	0.3751	0.9486	2.2696	2.654	0.2428	1.2221	1.0862	2.1181	0.9862	1.9473	1.0522	1.1739
12	Arahy.6V6NN7	ATGGCTGCTTCGTCATCATCATCATCATCAGATCCAGGTGCAACATCGTCATCACATTTCAAGTATGATGTTTTTCTGAGCTTTAGAGGCTACACAAGACTCAGATTCACAGACGCACTCTATCATGCTTTGATCAACAACGGAATCGACACCTTCAGAGATAACGACAAGCTGAGAATAGGCAAGGAGCTGGAAGGTGCTCTTCTAGAAGCAATTGAAAGTTCAAGGATGTCAATTCTTATACCGTGTGATGAGTATCCAACCTCCAAGTGGTGCCTTGATGAACTCGTCAAGATCATGGAATGTTCGGAGAATGGTAGGAAGCGACCGGTGTTACCAGTGTACTACTATGTGGAAAGATCAGATGTGCAGTACCAGCTCAACGAATATGCAAAAGCC…	0.7876	1.1807	0.349	3.894	0.5795	1.7833	5.0019	2.3936	5.3575	2.8671	4.4137	3.4223	0.0495	5.0165	4.2012	4.1673	5.4562	3.4216	1.4561	2.2743
13	Arahy.73AA2K	ATGGCTGCTGCACTTGTTGGTGGAGCTTTTCTTTCTGGCTTCATTAATGTTGTCTTTGACAGGCTCCTTACAACTGATGCTGTCAACTTGGTCCTGGGAAAGAAGCTTGGCTCTGACTTGATTCAAAGGCTGAAGACCGCTCTCTTGGGTGCTGAAGCTCTTGTTGCTGATGCTGAGATGAAGCAGTTTGGCAATCCATCGGTGAGGAAGTGGCTCGATAATCTCAGGGATGCTGTTTACTGTGCTGAGGACTTGCTCGACACTGTCCTCGCCAAAGCTGCCACACAAAAGGAGGAAAGTTCTTCCTGGTGGTCCCCTAGCTTCTTCATCAACCGAGATAGGGATGACATGGTAAAGAAGATGGAAGGGGAGGTTAGAAGAATAGAGGATCTTGGAAAA…	0.2928	1.8703	0.2773	1.7605	0.7678	0.7508	8.955	1.7749	2.4385	0.7498	1.7116	1.9774	0.0197	1.9311	1.074	0.6468	2.6299	0.5909	1.0535	2.4786
14	Arahy.77RH3X	ATGGCTGCTGCACTTGTTGGTGGAGCTTTCCTCTCTGGCTTCATTAACGTTCTCTTTGACAGGTTCCTTAAAACTGATACTGTCAACAAGGTCTTGGGAAAGAAGCTTGGCCCTGACTTGGTTGAAAGGCTGAAGACTGCTCTGTTGGGTGCTGAAGGTCTTGTTGCTGATGCTGAGATGAAGCAGTTCGGTAATCCATCTGTGAGGAAGAGGCTTGATAGTCTCCGGGATGCTGTTTACTGTGCTGAGGACTTGCTGGACACTGTCCTCACCAAAGCCGCCACTCAAAAGAAGATAAGTTCTACCTTTTTCATTAGCATCTTTATCAACCGAGATAGGGACATGGTAGACAAGATGGAAGGGGTGGTTGGAAGAATAGAGGATCTTGGAAAACAAAAA…	2.1965	0.8594	0.7214	1.3785	0.4786	0.9425	0.477	1.1124	4.7395	1.5598	5.6296	3.4004	0.0246	6.13	5.7592	6.4482	4.7028	3.6561	5.0835	5.9669
15	Arahy.7J0RKL	ATGTCTTGCTCAACCAAGAAATATGATGTTTTTCTTAGCTTCAGAGGCGAGGACACACGCACAAACTTCACTAGCCATCTTTACACTGCTCTTGATCAAAAGTCAATCAGAACTTACATAGATTATCAACTCAACAGAGGAGAAGATGTTTGGCCACCACTCGCCAAAGCGATCGAGAACTCGCATGTATCGGTTGTGGTTTTCTCAGAGAACTATGCTTCTTCAAAATGGTGCTTGGAGGAACTTGTCAAGATTCTCCAATGCAGAAAGGATTTTGGCCAGGTTGTTATTCCAGTGTTCTATGAAACAGATCCATCTCATATAAGAAAGCAAAGTGGGAGTTATGGGAAGGCATTTGCAAAACATGAGCGTGATCTTTGTGCAGAGGGAAGATACAGT…	0.3536	0.3647	0.3986	0.6201	0.0167	0.2547	1.6274	0.7789	0.2092	0.5244	1.2996	0.8217	0.2919	1.5268	1.5546	0.8863	0.3231	0.7862	0.2396	0.6879
16	Arahy.7S97YI	ATGGCTGGTGCACTTGTTGGTGGAGCTTTCCTCTCTGGCTTCATTAACGTTGTCTTTGACAGGCTCCTTACAAAAGATGCGGTCAACAAGGTGTTTGGCAAGAAGCTTGGTTCTGACTTGGTTCAAAGGCTGAAGACTGCTCTGTTGGGTGCTGAAGCTCTTGTTGCTGATGCTGAGATGAAGCAGTTTGGAAATCTCAATGTGAGGAAGTGGCTCGATAGTCTCCGGGATGCTGTTTACTGTGCTGAGGACTTGCTTGATGCTGTCCTCCTCAAAGCCACCACTCAAAAGAATGCAAGTTTTTCCTGGTGGTCCCCTAGCTTCTTCATCAACCAAGATAGAGATGACATGGTAGACAAGATTGAAGGGGTGGTTACAAGAATTGAGGATCTTGGAAAA…	0.0273	0	0.0164	0.2487	0	0	0.0289	0.0291	1.4038	0.0231	0.49	0	0	1.5437	1.3921	0.6749	1.816	0.4842	0.0933	0.0355
17	Arahy.83LA0K	ATGGCTGGTGCAGTTGTTGGTGGAGCTTTTCTCTCGGGATTCATTAACATTGTCATTAACAAGTCCCTTAGAGAGGATGTGGTCAACTTGGTGTTGGGCAAGAAGCTTGGCTCTGACTTAGTTGAAAGGCTGAAGATTTCTCTGTTCGCTGCTGAAGCTGTGCTTGATGATGCTGAGTACAAGCAACTGGGCGACGATCGTGTGAGGGATTGGCTCAACTGTCTCAGGGATGCTGTTTATGACGCTGATGACTTTCTGGACGCTGTCCTCACCAAAGCTGCCACTCAAAAGGAGGTACGTTCATTCTTGCCTGGTTTCTTCCTCAACCGACATAGGAAGATGGCAGATAACATGGAAGGGGTGGTTGCAAGAATAGAATTTCTTGTAAACCAAAAAGAT…	0.0469	0	0.0495	0.0776	0.0318	0.0821	0.0658	0.0998	0.1345	0	0.1872	0.0481	0.0254	3.0833	3.1785	0.1971	0.1283	0.1217	0.0272	0.0891
18	Arahy.8HLD5E	ATGGCTGGTGCACTTGTTGGGGGAGCTTTGCTCTCTGGCTTCATTAACGTTGTCTTTGACAGGTTCATTACAACGGATGCAGTCAACCTGGTCTTGGGCAAGAAGCTTGGTCCTGACTTGGTTGAAAGGCTGAAGATTTCTCTGCTTGCTGCTGAAGCTCTGGTTGGTGATGCCGAGTACAAGCAATTGGACAACCCTTCTGTGAGGGAGTGGCTTAACAGTCTGAGGGATGCTGTTTATGTGGCTGATGACTTGCTGGACGCTGTCCTCACCAAAGCTGCCACTCGAAAGGAGGTACGTTCTTTCTGGCCTGTTAGCTTCCTCGACCGGGATAGGAAGATTGTAGATAAGATGGAAGGGGTGGTTAGAAGAATAGAATTTCTTGTAAAACAAAAAGAT…	4.0762	4.9913	11.1454	3.1545	2.6331	1.169	3.3739	4.5455	5.8796	2.4249	2.9726	4.7593	47.8893	6.1398	7.516	3.1327	8.0302	4.6925	1.3493	2.8187
19	Arahy.8LIU0E	ATGGCTGGAGTTCTTGGTGGAGCTTTTCTGTCTGGCTTCATTAATGTTGTCCTGGACAGGCTCATTTCTGCTGATGCTGTCAACTTGGTTGTGGGCAAGAAGCTTAGCCCTGACTTGGTTGAGAGACTGAAGAATGCTCTGACAGATGCTGGAGCTCTTGTTGATGATGCAGAGCTCAAGCAACTTGATAACCATGATGTGAAGGACTGGCTCAACTGTCTCCGAGATGCTCTTTACACTGCCGATGACTTGCTGGACCGCATCTGCACCAAAGCTGCAACTCAAAAGGGGGTACGCAATTTCTTGCCTAGCTTCTTGAATTCTGAAGACAGGAAGATGGTGAACGAGATAGAAAGGGTGGTTAGAAGGATAGAAGATCTTGAGAACCGCAAAGGAAAG…	0.0377	0.065	1.0781	0.8671	0	0	0.0269	0.0401	0.6285	0.0424	0.1974	0.039	0.3315	0.7451	0.6685	0.173	0.3673	0.251	0.0423	0.0836
20	Arahy.CA6E74	ATGGCTGATGCACTTGTTGGTGGAGCTTTACTTAATGGCTTCATTAACGTTGTCTTTGACAGGTTGCTCACAAAGGATACGGTCAACTTGGTCTTGGGCAAGAAGCTTGGCTCTGACTTGCTTGAAAGGCTGAAGATTTCACTGCTTGCTGCTGATGCTTTGCTTGATGATGCTGAGTACAAGCAACTGGGCAACAATCGTGTGAGGGAGTGGCTCAACAGTCTAAGAGATGCTGTTTATGATGCTGATGACTTTCTGGACGCTGTCCTCACCAAAGCCGCCACTGAAAAGAAGGTACGTTCTTTGTTGCCTAGTTTCTTCCTCGACCGACATAGGAAGATGGTAGATAACATGGAAGGGGTGGTTAAAAGAATAGAATTTCTTGTAAGTCAAAAAGAT…	4.5794	0.5066	2.1186	1.1886	0	0.5339	2.4089	2.9856	0.1832	1.3345	3.5105	0.8462	0	0.7895	0.5917	4.0531	0.4197	3.7354	6.1636	4.7061
21	Arahy.DLTR3L	ATGGCTGGAGTTGTTGTTGGTGGAGCTTTTCTGTCTGGCTTCATTAATGTTGTCTTGGACAGGCTCATTTCTGCTGATGCTATCAACTTGGTTGTGGGCAAGAAGCTTAGCTCTGACTTGGTTGAGAGGCTGAAGAATGCTCTGACAGATGCTGGAGCTCTTGTTGATGATGCAGAGCTCAAGCAACTGGATAACCATGATGTGAAGGAGTGGCTCAACTGTCTCCGAGATGCTCTTTACACTGCTGATGACTTGCTGGACCGCATCTGCACCAAAGCTGCAACTCAAAAGGTCACTCTCTTGGGTAGAATCTTCAATTCTGAAGATAGGCAAATGGTGAATGAGATAGAAAGGGTGGTTAGAAGGATAGAAGATCTTGAGAACCGCAAAGGAAAGCTT…	0.8917	0.6921	1.8565	1.0472	0.3055	1.4969	1.2975	0.5716	0.9365	0.4137	2.203	1.9278	0.2915	1.0819	0.933	1.9285	0.9046	2.1504	1.1117	1.2377
22	Arahy.FXRP5B	ATGGCTGGTGCAGTTGTTGGTGGAGCTTTCCTCTCTGGCTTCATTAACATTGTCATTAACAAGTTCCTTACAGAGGATGCGGTCAACAAGGTGTTTGGCAAGAAGCTTGGTTCTGACTTGGTTGAAAGGCTGAAGACTGCTCTGTTGGGTGCTGAAGCTCTTGTTGCTGATGCTGAGTTGAAGCAGTTTGGTAAGCCATTGGTGAGGAAGTGGCTCGATAGTCTCCGGGATGCTGTTTACTGTGCTGAGGACTTGCTGGATGCTGTCCTCCTCAAAGCCACCACTCAAAAGAATGCAAGTTCTTCTTGGCGGTTCCCTAGCTTCTTCATCAACCGAGATAGGGATGACATGGTAGACAGGATGGAAGGGGTGGTTAGCAGAATAGAGGATCTTGGAAAA…	0.0251	0	0.0649	0.6894	0.0521	0	0.4846	0.0336	1.735	0.0828	0.1504	0.2896	0	2.7014	2.7904	0.1114	1.8938	0.1191	0	0.184
23	Arahy.G3725Q	ATGGCTGGTGCAGTTGTTGGTGGAGCTTTCCTCTCTGGCTTCATTAACATTGTCATTAACAAGTTCCTTACAGAGGATGCGGTCAACAAGGTGTTTGGCAAGAAGCTTGGTTCTGACTTGGTTCAAAGGCTGAAGACTGCTTTGTTGGGTGCTGAAGCTCTTGTTGCTGATGCTGAGATGAAGCAGTTTGGTAATCTCAATGTGAGGAAGTGGCTCGATAGTCTCCGGGATGCTGTTTACTGTGCTGAGGACTTGCTCGATGCTGTCCTCCTCAAAGCCACCACTCAAAAGAATGCAAGATCTTCCTGGTGGTCCCCTAGCTTCTTCATCAACCAAGATAGAGATGACATGGTAGACAAGATTGAAGGGGTGGTTACAAGAATTGAGGATCTTGGAAAA…	0.1052	0.0258	0.0181	0.0749	0.0914	0	1.0492	0.1099	0.4803	0.0532	0.284	0.0918	0	0.7195	0.949	0.2218	0.2922	0.1969	0.0523	0.1153
24	Arahy.H8JIAA	ATGTCAACGCCACCACTCACCTCTTCATCTTCCTTTAGCTATGCATTCACGTATGATGTGTTTATTAGTTTTAGAGGCACTGATACTCGCTACGGTTTCACTAACAATCTCTACCAAGCTCTACATAGAAAGGGAATCCACACCTTCTTTGATGATGAAGAGCTTCGGAAAGGAGAGGTGATCACACCCTCACTTCTCAAGGCAATTGAAGGATCTAGAATTGCTATTGTTGTGTTCTCCAAGAACTATGCATCTTCTTCCTTTTGCTTAGTCGAACTTGCCAAGATCATGGAGTGCGTTAAGGGGAAGGGCCGGTGGGTCTTTCCGGTCTTTTATGATGTTGATCCAAGTGACGTGAGACACCAAAAAGGAAGCTATGGAGAAGCGTTCACTAAGCAT…	1.2656	3.8508	2.5779	3.0174	0.5661	0.4031	1.7924	2.8647	2.4255	1.8396	3.8252	3.2625	1.4755	22.2962	17.4362	2.7194	3.1867	2.5586	1.7001	1.6699
25	Arahy.HVB0T8	ATGGGTGAGTGGACGTACGATGTGTTCCTAAGTTTCAGAGGCAAAGATATTCGGCAACGTTTTATCGGCCATCTTTATGAAGCTCTCCGTGGAAGAGGAATACACACCTTTCTTGACGATGAGGAGCTCGAGAGAGGAGAAGACTTCACACGCTCGCTTCTCACGGCGGTTCATGAATCAAGGATGCTATCCCTGTCTTCTCTGCCAACTATGCAACTTCGTCTTTCTGCTTGGATGAACTTCATCATGGACTGTGCTGAGGCAAAGGATCAGATTGTTTTGCCGCTGTTTTACGAGGTTGACCCCTTTCATGTGCGGCGTTTGAGAGGGAGCTATGGAGAAGCATTGACTAAGCACGAGGAGAGGTTCAGGAGCGGCGAAGGAAGTTCCATGGTGAAA…	0.418	0.5793	0.2862	0.2574	0.3368	0.3974	1.4786	1.0273	0.3528	0.3882	0.5377	1.7224	0.1798	0.6543	0.5923	0.7128	0.4562	0.7246	0.1219	0.5056
26	Arahy.I5JPYW	ATGGCTGGTGCACTTGTTGGGGGAGCTTTGCTCTCTGGCTTCATTAACGTTGTCTTTGACAGGTTCATTACAACGGATGCAGTCAACTTGATCTTGGGCAAGAAGCTTGGTCCTGAATTAGTTGAAAGACTGAAGATTTCTCTGCTTGCTGCTGAAGCTCTTGTTGGTGATGCTGAGTTCAAGCAATTGGACAACCCTTCTGTGAGGGAGTGGCTTAACAGTCTGAGGGATGCCGTTTATGTGGCTGATGACTTGCTGGACGCTGTCCTCACCAAAGCCGCCACTCGAAAGGAGGTACGTTCTTTCTGGCCTATTAGCTTCCTCGACCGGGACAGGAAGATTGTAGATAAGATGGAAGGGGTGGTTAGAAGAATAGAATTTCTTGTAAAACAAAAAGAT…	4.0762	4.9913	11.1454	3.1545	2.6331	1.169	3.3739	4.5455	5.8796	2.4249	2.9726	4.7593	47.8893	6.1398	7.516	3.1327	8.0302	4.6925	1.3493	2.8187
27	Arahy.II44X3	ATGGCAGCTTCATATTTCAAGTATGATGTTTTTCTGAGCTTCAGAGGCCACACAAGACGCGAATTCACAGACGCACTCTATCATGCTTTGGTCAACAAAAGAATCGAGACTTTCAGAGATAGCGAGAATCTCAGAATAGGTGAGGAACTGGAAGGTGCTCTTCTAGAAGCAATTGAAAGATCAAGGATGTCAATTCTTATACTGTGTGATGAGTATCCAACTTCCAAGTGGTGCCTTGATGAACTCGTCAAGATCATGGAGTGTTCCGGCAACGGAACAAAGCGACCGGTGTTACCGGTCTATTTCCGTGTGGCAAAATCAGATGTGCAGTTTCAGAAAAATAAGTATGAAACAGCCATGGCTGCTCATCAAGCAAAAGGAAGAAACAACCACAAGTTG…	0.1425	0.183	0.3997	4.5092	0.0798	0.0994	2.4073	0.0609	4.2631	0.5784	2.4758	2.2209	0.0464	3.5103	4.2641	1.6696	3.2934	1.4438	0	0.9183
28	Arahy.IS7D7R	ATGGCTGGAGTTGTTGTTGGTGGAGCTTTTCTGTCTGGCTTCATTAATGTTGTCCTGGACAGGCTCATTTCTGCTGATGCTGTCAACTTGGTTGTGGGTAAGAAGCTTAGCTCTGACTTGGTTGAGAGGCTGAGGAATGCTCTGACAGATACTGGAGCTCTTGTTGATGATGCAGAGCTCAAGCAACTTGATAACCATGATGTGAAGGAGTGGCTCAACTCTCTCCGAGATGCTCTTTACACTGCTGATGACTTGCTGGACCGCGTCTGCACCAAAGCCGCAACTCAAAAGGTCACTCTCTTGGGTAGAATCTTTAACTCTGAAGATAGGCAGATGGTGAATGAGATAGAAAGGGTGGTTAGAAGGATAGAAGATCTTGAGAAACGCAAAGGAAAGCTT…	0.0782	0.233	1.2349	0.9841	0	0.0194	0.095	0.3587	0.1701	0.117	0.1238	0	0.4195	0.6364	0.4627	0.0545	0.3014	0.0974	0.1144	0.1173
29	Arahy.JUY39I	ATGGCTGGTGCACTTGTTGGTGGAGCTTTTCTTTCTGGCTTCATTAACGTTGTCTTTGACCGGTTCCTTACAACTGATGCTGTCAACTTGGTCTTGGGCAAGAAACTTGGCCCTGACTTGGTTCAAAGGCTGAAGACTGCTCTGTTGGGTGCTGAAGCTCTTGTTGCCGACGCTGAGTTGAAGCAGTTCGGTAATCCATCTGTGAGGAAGTGGCTCGATAGTCTCCGGGATGCTGTTTACTGTGCTGAGGACTTGCTCGACACTGTCCTCACCAAATCCCCCACTCAAAAGGAGGTACGTCCTTTCCTCAACACCATTAACTTTTTCATCAACCGAGATAGGGAGATGGTAGATAATATGGAAAGGGTGGTTAGAAGAATAGAGGATCTTGGAAAACAA…	0.3571	1.5111	0.1875	0.2873	0.2141	0.2892	1.2443	1.0799	0.3027	0.387	1.0045	1.0978	0.1505	0.5013	0.7147	1.0764	0.3211	1.0771	0.1841	1.017
30	Arahy.K68I1Q	ATGAACAAAGTGGGTGAAGCTTTTCTGTCTGGTTTCATCACTGTTCTCCTGGAGAGGTTCATTTCAGCTGAGACTTACAACTTGGTGGTGGGGAAGAAGCTTGGCCCTGAATTGGTGAGAAGGCTGAAGACTGCTCTCTTGGCTGCTGAAGCTCTGGTTGCTGACGCTGAGCAGAAGCAGTTTGGTAACCAATTGGTGAAGAAGTGGCTGGATGATCTGAGGGATGCTGTCTACAAGGCTGATGACTTGCTGGACCGTTTCTGCATCAAAGCTGCAACTCAGAAGAAGGTAGGAACTTTCTTGCCTAGCTTCCTCAATTTTGAAGAAAGGCAGATGGTCAATGAGATAGAAGAGGTTGTTAGAACCATTGAAGATCTTGAGAGATGCAAAGAAAGCCTT…	0.2588	1.0748	2.6429	1.7113	0.0964	0.189	0.1766	0.6719	1.8452	0.4681	1.0177	0.7049	0.1642	3.8181	2.8907	1.1534	2.4307	0.9865	0.4695	1.5108
31	Arahy.KL7N91	ATGGCCGGTGCAGTTGTTGGTGGAGCTTTCCTCTCTGGTTTCATTAACATTGTCATTAACAAGTTCCTTACAGAGGATGTGGCCAACAAGGTGTTTGGCAAGAAGCTTGGCCCTAACTTGGTTGAAAGGCTGAAGACTGCTCTGTTGGGTGCTGAAGCTCTTGTTGCTGATGCTGAGATGAAGCAGTTCGGTAATCCATCTGTGAGGAAGTGGCTCGATAGTCTCCGGGATGCTGTTTACTGTGCTCAGGACTTGCTGGATGCTGTTCTCCTCAAAGCCACCACTCAAAAGAATGCAAGTTCTTCCTGGTCCCTTAGCTTCTTCATCAACCGAGATACAAAGATGGTAGACAAGATGGAAGTGGTGGTTAGAAGAATTGAGGATCTTGGAAAACAAAAA…	2.1965	0.8594	0.7214	1.3785	0.4786	0.9425	0.477	1.1124	4.7395	1.5598	5.6296	3.4004	0.0246	6.13	5.7592	6.4482	4.7028	3.6561	5.0835	5.9669
32	Arahy.LVW2ZC	ATGGCTGGTGCACTTGTTGGTGGAGCTTTTCTTTCTGGCTTCATTAACGTTGTCTTTGACCGGCTCCTTACAATGGATACTGCCAACTTGGTCTTGGGCAAGAAACTTGGCCCTGACTTGGTTGAAAGGCTGAAGACTGCTCTGTTGGGTGCTGAAGCTCTTGTTGCTGATGCTGAGATGAAGCAGTTCGGTAATCCATCTGTGAGGAAGTGGCTCGATAGTCTCTGTGATGCTGTTTACTGTGCTGAGGACTTGCTCGACACTGTCCTCGCCAAAGCTGCCACTCAAAAGGAGCTAAGTTCTTCCTGGTGGTCCCCTAGCTTCTTCACCAACCGAGAGAGGGAGATGGTAGAGAAGATGGAAGCGGTAGTTAGAAGAATAGAGGATCTTGGAAAACAA…	9.4952	1.0624	0.4021	0.4879	0.2327	2.4096	0.4351	6.769	0.615	4.7644	11.8358	0.9236	0	1.4424	0.9579	9.9162	0.6091	7.185	9.0775	7.8796
33	Arahy.M55R6K	ATGGCTGCTGTACTTGTTGCTGGAGCTTTTCTTAATGGCTTCATTAACACTGTCTTTGAGAGGCTCCTTACAACTGATGCTGTCAACTTCGTCCTGGGAAAGAAGCTTGGCTCTGACTTGATTCAAAGGCTGAAGACTGCTCTGTTGGGTGCTGAAGCTCTTGTTGCTGATGCTGAGATGAAGCAGTTTGGCAATCCATCGGTGATGAAGTGGCTCGATAATCTCAGGGATGCTGTTTACTGTGCTGAAGACTTGCTGGACACTGTCCTCATCAAAGCCACCACACAAAAGAAGGAAAGTTCTTGCTGTTCCCTTAGCTTCTTCATCAACAGACATAGAGATGACATGGTAGACAAGATGGAAGGGGTAGTTAGAAGAATTGAGGATCTTGGAAAACAA…	2.3729	0.6455	0.3939	0.3042	0.0904	0.6971	0.3983	3.7713	0.27	1.1592	3.7093	0.3845	0.1859	0.1884	0.1112	2.0649	0.234	1.214	2.1503	3.8518
34	Arahy.MZFR22	ATGACTGGTGCAGTTGTTGGTGAAGCTTTCCTTTCTGGCTTCATTAAAGTTGTCTTTCAAAGGTTGCTCACAACGGATACGGTCAACCAGGTCTTGGGCAAGAAGCTTGGCTCTGGCTTGGTTGAGAGGCTGAAAATTTCTCTGCATGCTGCTGAAGCTGTGCTTGATGATGCTGAGTACAAGCAACTGGGCGACGATCGTGTGAGGGATTGGCTCAACTGTCTCAGAGAGGCTGTTTATGACGCTGATGACTTGCTGGACGCTGTACTCACCAAAGCCGCCATTCAAAAGGAGGTACGTTCTTGGTTGCCTAGTTTCTTCCTCAACCGACATAGGAAGATGGTAGATAACATGGAGGAGGTGGTTGAAAGAATAGAATTTCTTGTAAGTCAAAAAGAT…	0.3333	0.4059	0.3118	0.1686	0.0373	0	0.6402	1.6037	0.043	0.2578	0.2693	0.1679	0	0.2436	0.1066	0.3745	0	0.2571	0.4201	0.6146
35	Arahy.N06FBV	ATGGCTGGTGCACTTGTTGGTGGAGCTTTTCTCTCTGGATTCATTAACATTGTCATTAACAAGTCCCTTAGAGAGGATGTGGTCAACTTGGTGTTGGGCAAGAAGCTTGGCTCTGACTTAGTTGAAAGGCTGAAGATTTCTCTGCTTGCTGCTGAAGCTGTGCTTGATGATGCTGAGTACAAGCAACTGGGCGACGATCGTGTGAGGGATTGGCTCAACTGTCTCAGGGATGCTGTTTATGACGCTGATGACTTTCTGGAAGCTGTACTCACCAAAGCTGCCACTAAAAAGGAGGTACGTTCTTTGTTGCCTAGTGTCTTCCTCAACCGACATAGGAAGATGGTAGATAACATGGTAGGGGTAGTTGCAAGAATAGAATTTCTTGTAAAGCAAAAAGAT…	2.5793	2.5617	3.7283	3.0835	3.8741	1.7157	4.6306	2.5212	2.0655	1.829	2.5679	4.4768	8.3163	6.1918	5.0313	1.299	2.666	3.9207	2.1183	2.0955
36	Arahy.REWL7K	ATGGCAGGTTCATCATCAGATCATGATGAAACACCGTTGTCATATTTCAAGTATGATGTTTTTCTGAGCTTCAGAGGCCACACAAGACGCGAATTCACAGACGCACTCTATCATGCTTTGGTCAACAAAAGAATCGAGACTTTCAGAGATAGCGAGAAGCTCAGAATAGGTGAGGAACTTGAAGGTGCTCTTGTTGAAGCAATTGAAAGATCAAGGATGTCAATTCTTATACTGTGTGACGAGTATCCAACTTCCAAGTGGTGCCTTGATGAACTCGTCAAGATCATGGAGTGTTCCGGCAACGGAACAAGGCGACCTGTGTTACCGGTCTATTTCCGCGTGGCAAAATCAGATGTGCAGTTTCAGAAAAATAAGTATGAAACAGCCATGGCTGATCAT…	0.1998	1.287	0.2592	6.0052	0.0299	0.3225	9.4107	1.7885	1.4336	1.0691	3.0091	3.2317	0	10.9928	8.039	2.4883	2.0565	3.3585	0.3898	2.1968
37	Arahy.SLVW9F	ATGGCTGTTGCAGTTGTTGGTGGAGCTTTGCTTAACGTTGTCTTTGAAAGGTTGCTCACAAAGGATACGGTCAACTTGGTCTTGGGCAAGAAGCTTGGCTCTGACTTGCTTGAAAAGCTGAAGATTTCACTGCTTGCTGCTGAAGCTTTGCTTGATGATGCTGAGTACAAGCAACTGGGCGACGATCGTGTGAGGGATTGGCTCAACCGTCTGAGAGATGCTGTTTATGATGCTGATGACTTTCTGTACGCTGTACTCACCAAAGCCGCCACTCAAAAGGAGGTACGTTCTTTGTTGCCTAGTTGCTTCCGTAACCGACATAGGAAGATGGTAGATAACATGGAAGACGTGGTTACAAGAATAGATATTCTTGTAAGTAAAAAAGATATTCTTGGACTT…	3.0584	1.5104	2.2623	4.446	1.5716	1.0922	9.4328	2.271	1.8934	1.8945	10.7747	3.483	0.1752	10.4986	7.9492	8.2373	1.4925	5.775	6.8104	6.7456
38	Arahy.TKN2M5	ATGGCTGGTGCACTTGTTGGTGGAGCTTTCCTCTCTGGCTTCATTAACGTTGTCTTTGACAGGCTCCTTACAACTGATACTGTCAACTTGGTCTTGGGCAAGAAGCTTCGTCCGGACTTGGTTGAAAGGCTGAAGACTGCTCTGTTGGGTGCTGAAGCTCTTGTTGCTGATGCTGAGATGAAGCAGTTCGGCAATCCATTGGTGAGGAAGTGGCTCGATAGTCTCCGGGATGCTGTTTACTGTGCTGACGACTTGCTCGACTCTGTCCTCATCAAAGCTAAAACTGGAAAAAAGGTACGGTCTTCCTGGTCCATTAGCTTCTTCAAGGACCGGCATAGGGAGATGGTGGATAGGATGGAAGAGGTGGTTACAAGAATAGAGCATCTTGGAAACCAAAAA…	0.6335	0.2258	0.2861	0.4962	0.1059	0	2.4821	0.3202	0.7964	0.3475	0.0882	0.6098	0.2203	1.2456	0.9424	0.1518	0.736	0.2248	0.2247	0.4915
39	Arahy.U1TKV1	ATGGCTAGTGGAGCTTTCCTTTCTGGCTTCATTAACGTTGTCTTTGACAGGTTGCTCACAAAGGATACGGTCAACTTGGTCTTGGGCAAGAAGCTTGGCTCTGACTTGGTTGACAGGCTGAAGATTTCACTGCTTGCTGCTGAAGCTGTGCTTGATGATGCTGAGTACAAGCAACTGGGCGACGATCGTGTGAGGGATTGGCTCAACAGTCTGAGAGATGCTGTTTATGATGCTGATGACTTTCTGGACGCTGTCCTCACCAAAGCTGCCACTCAAAAGGAGGTACGTTCTTTGTTGCCTAGTTTCTTCCTCAACCGACATAGGAAGATGGTAGATAACATGGAAGGGGTGGTTGCAAGAATAGAATTTCTTGTAAGGCAAAAAGATATTCTTGGTCTT…	0.6901	0.6746	0.9208	0.7065	0.0898	0.179	0.7187	0.7868	0.6073	0.3475	0.2654	0.3268	1.4341	1.6027	1.7985	0.3532	0.3718	0.6166	0.4448	0.4672
40	Arahy.UZFH7Q	ATGGCAGGTTCATCATCAGATCATGATGAAACACCGTTGTCATATTTCAAGTATGATGTTTTTCTGAGCTTCAGAGGCCACACAAGACGCGAATTCACAGACGCACTCTATCATGCTTTGGTCAACAAAAGAATCGAGACTTTCAGAGATAGCGAGAAGCTCAGAATAGGTGAGGAACTTGAAGGTGCTCTTGTTGAAGCAATTGAAAGATCAAGGATGTCAATTCTTATACTGTGTGACGAGTATCCAACTTCCAAGTGGTGCCTTGATGAACTCGTCAAGATCATGGAGTGTTCCGGCAACGGAACAAGGCGACCTGTGTTACCGGTCTATTTCCGCGTGGCAAAATCAGATGTGCAGTTTCAGAAAAATAAGTATGAAACAGCCATGGCTGATCAT…	0.1998	1.287	0.2592	6.0052	0.0299	0.3225	9.4107	1.7885	1.4336	1.0691	3.0091	3.2317	0	10.9928	8.039	2.4883	2.0565	3.3585	0.3898	2.1968
41	Arahy.V6X2E8	ATGGCTGCTGCACTTGTTGGTGGAGCTTTCCTCTCTGGCTTCATTAACGTTATCCTTGACAGGTTCCTTACAACTGATGCTGTCAACTTGGTCCTGGGCAAGAAACTTGGCCCTGACTTGGTTGAAAGGCTGAAGACTGCTCTGTTGGGTGCTGAAGCTCTTGTTGCTGATGCTGAGATGAAGCAGTTCGGTAATCCATCTGTGAGGAAGTGGCTTGATAGTCTCCGGGATGCTGTTTACTGTGCTGAGGACTTGCTGGATGCTGTCTTCACGAAAGCCGCCTCTCAAAAGGAGCTAAGTTCTTCCTGGTGGTCGCCTAGCTTCTTCATCAACCGAGATAGAGATGACATGGTAGACAAGATGGAAGGGGTGGTTACAAGAATTGAGAATCTTGGAAAA…	0.478	0.5515	0.3328	0.5547	0.1619	0.9067	0.2823	0.7399	0.1735	0.9956	3.1319	1.5165	0	1.5768	1.2096	3.2018	0.1826	3.0524	1.0521	1.7031
42	Arahy.VF2B86	ATGTCTTGCTCAACCAAGAAATATGATGTTTTTCTTAGCTTCAGAGGCGAGGACACACGCACAAACTTCACTAGCCATCTTTACACTGCTCTTGATCAAAAGTCAATCAGAACTTACATAGATTATCAACTCAACAGAGGAGAAGATGTTTGGCCACCACTCGCCAAAGCGATCGAGAACTCGCATGTATCGGTTGTGGTTTTCTCAGAGAACTATGCTTCTTCAAAATGGTGCTTGGAAGAACTTGTCAAGATTCTCCAATGCAGAAAGGATTTTGGCCAGGTTGTTATTCCAGTGTTCTATGAAACAGATCCATCACATATAAGAAAACAAAGTGGGAGTTATGGGAAGGCATTTGCAAAACATGAGCTTGATCTTTGGGTAGAGGGCAGATACAGT…	0.3536	0.3647	0.3986	0.6201	0.0167	0.2547	1.6274	0.7789	0.2092	0.5244	1.2996	0.8217	0.2919	1.5268	1.5546	0.8863	0.3231	0.7862	0.2396	0.6879
43	Arahy.VMD6HC	ATGACTGGAGTTCTTGGTGAAGCTTTTCTCTCTCGACTCATTGATTTTGCCCTGGAGAAGCTCATATCTGCAGACGCTATCAACTTTGTTGTGGGCAAGAAACTTAGCTCTGACTTGGTTGATGATGCAGAGCTCAAGCAACTGGATAACCATGATGTGAAGGAGTGGTTCAACTCTCTCCAAGATGCTCTTTACACTGCTGGTGACTTGCTGGACCGCGTCTGCACCAAAGCAGCAACTCAAAAGGACACTTTCTTGGGTAAAATCTTCAACTCTGAAGATAGCCAGATGGTGGATGAGATAGAAAGGGTGGTTGGAAGGATAGAAGATCTTGAGAAAAGCAAGGGAAAGCTTGGGCTTGAAAAGATTTCCGCATCTAGCTTCTCCTGGAAAACTCCA…	1.3752	0.153	0.0742	0.1581	0	1.0601	3.8092	0.7746	0.0972	0.0919	0.8054	0	0.1489	0.1371	0.2172	0.9434	0.1633	0.5576	1.1197	0.7107
44	Arahy.Y2F96D	ATGGCTGGTGCACTTGTTGGTGGAGCTTTCCTCTCTGGCTTCATTAACGTTCTCTTTGACAGGCTCCTTACAAAAGATGCGGTCAACTTGGTCCTGGGAAAGAAGCTTGGCCCTGACTTGGTTGAAAGGCTGAAGACTGCTCTGTTGGGTGCTGAAGCTCTTGTTGCTGATGCTGAGCTGAAGCAGTTTGGTAATCCATCTGTGAGGAAGTGGCTCGATAGTCTCCGGGATGCTGTTTACTGTGCTGACGACTTGCTGGATGCGGTCCTCCTCAAAGCCACCACTCAAAAGAATGCAACTTCTTCCTGGTCCCTTAGCTTCTTCATCAACCGAGATAGGGATGAAATGGTAGACAAGATGGAAGGGATGGTTAGAAGAATAGAGGATCTTGGAAAACAA…	2.1965	0.8594	0.7214	1.3785	0.4786	0.9425	0.477	1.1124	4.7395	1.5598	5.6296	3.4004	0.0246	6.13	5.7592	6.4482	4.7028	3.6561	5.0835	5.9669
45	Arahy.YM09LB	ATGGCTGGAGTTCTTGTTGGTGGAGCTTTTCTGTCCGGCTTCATTAATGTTGTGCTAGACAGGCTCATTTCTGCTGATGCTGTCAACTTGGTTGTGGGCAAGAAGCTTAGCCCTGACTTGGTTGAAAGGCTGAAGAATGCTCTGACAGATGCTGGAGCTCTTGTTGATGATGCAGAGCTCAAGCAACTTGATAACCATGATGTGAAGGAGTGGCTCAACTCTCTCCGAGATGCTCTTTACACTGCTGATGACTTGCTGGACCATGTCTGCACCAAAGCTGCAACTCAAAAGGGGGTACGCAATTTCTTGCCTAGCTTCTTGAATTCTGAAGACAGGAAGATGGTCAATGAGATAGAAAGGGTGGTTAGAAGGATAGAAGATCTTGAGAACCGCAAAGGA…	0.2588	1.0748	2.6429	1.7113	0.0964	0.189	0.1766	0.6719	1.8452	0.4681	1.0177	0.7049	0.1642	3.8181	2.8907	1.1534	2.4307	0.9865	0.4695	1.5108
46	Arahy.ZBPZ8H	ATGGCTGGTGCACTTATTGGTGGAGCTTTTCTTTCTGGCTTCATTAACGTTGTTTTTGACAGGTTCCTTACAAAAGATTCGGTCAACCTGATCTTGGGCAAGAAGCTCGGCTCTGACTTGGTTGAGAGGCTGAAGATTTCTCTGCATGCTGCTGAAGCTCTGGTTGGTGATGCTGAGTACAAGCAACTGGACAACCCATCTGTGAAGGATTGGCTCAACTGTCTGAGGGATGCTGTTTACATGGCTGATGACTTGCTGAACGTTGTCCTCATGAAAGCTGCCACTCGAAAGGAGGTACGTTCTTTCTGGCCCATTAGCTTCCTCAACCCAGATAGGGACATGGTAGATAAGATGGAAGGGGTGGTTAGAAGGATAGAATTTCTTGAAAAACAAAAGGAT…	0	0.1437	0.0182	0.0251	0.0809	0	0	0	0.6648	0.0258	0.0168	1.049	0.0738	0.7138	0.4142	0.0147	0.8648	0.0259	0	0.2249
47	Arahy.ZKR6CY	ATGGCTGGTGCACTTGTTGGGGGAGCTTTGCTCTCTGGCTTCATTAACGTTGTCTTTGACAGGTTCATTACAACGGATGCGGTCAACCTGCTCTTGGGCAAGATGCTTGGCCCTGACTTGGTTGAAAGGCTGAAGATTTCTCTGCTTGCTGCTGAAGCTCTGGTTGGTGATGCTGAGTTCAAGCAATTGGACAATCCTTCTGTGAGGGAGTGGCTTAACAGTCTGAGGGATGCTGTTTATGTGGCTGATGACTTGCTGGACGCTGTCCTCACCAAAGCCGCCACTCAAAAGGAGGTATGTTGTTTCTGGCCTATTAGCTTCCTCGACTGGGATAGGAAGATTGTAGATAAGATGGAAGGGGTGGTTAGGAGAATAGAATTTCTTGTAAAACAAAAAGAT…	4.0762	4.9913	11.1454	3.1545	2.6331	1.169	3.3739	4.5455	5.8796	2.4249	2.9726	4.7593	47.8893	6.1398	7.516	3.1327	8.0302	4.6925	1.3493	2.8187
